# Supplementary material for: Novel carbon skeletons activate human NicotinAMide Phosphoribosyl Transferase (NAMPT) enzyme in biochemical assay
Source: PLoS One. 2023 Mar 30;18(3):e0283428. doi: 10.1371/journal.pone.0283428 (PMC10062609; doi:10.1371/journal.pone.0283428)
Supplement: S1 Data — (XLSX) [file pone.0283428.s001.xlsx]

## Sheet: Table 1 K229
K229 (Kristen)
Ligand	Binding Affinity	rmsd/ub	rmsd/lb
2gvg_NAMPTFH_37553	-14.1	0	0	Ordered from NCI cmpds 1-17
2gvg_NAMPTFH_61610	-12	0	0
2gvg_NAMPTFH_84100	-11.7	0	0
2gvg_NAMPTFH_670283	-11.5	0	0
2gvg_NAMPTFH_308835	-11.3	0	0
2gvg_NAMPTFH_260594	-11.1	0	0
2gvg_NAMPTFH_202386	-11	0	0
2gvg_NAMPTFH_146771	-10.9	0	0
2gvg_NAMPTFH_80313	-10.9	0	0
2gvg_NAMPTFH_73735	-10.7	0	0
2gvg_NAMPTFH_96021	-10.7	0	0	Ordered from NCI cmpds 18-52
2gvg_NAMPTFH_127133	-10.6	0	0
2gvg_NAMPTFH_227186	-10.5	0	0	Ordered NCI 6.6.13
2gvg_NAMPTFH_30663	-10.4	0	0
2gvg_NAMPTFH_50654	-10.4	0	0
2gvg_NAMPTFH_97920	-10.4	0	0
2gvg_NAMPTFH_13487	-10.3	0	0
2gvg_NAMPTFH_327702	-10.3	0	0
2gvg_NAMPTFH_37627	-10.3	0	0
2gvg_NAMPTFH_177862	-10.2	0	0
2gvg_NAMPTFH_128606	-10.1	0	0	Overlaps all 3 search spaces
2gvg_NAMPTFH_142335	-10.1	0	0
2gvg_NAMPTFH_5157	-10.1	0	0
2gvg_NAMPTFH_146557	-10	0	0
2gvg_NAMPTFH_204232	-10	0	0
2gvg_NAMPTFH_309892	-10	0	0
2gvg_NAMPTFH_87838	-10	0	0
2gvg_NAMPTFH_122819	-9.9	0	0
2gvg_NAMPTFH_5856	-9.9	0	0
2gvg_NAMPTFH_137112	-9.8	0	0
2gvg_NAMPTFH_326375	-9.8	0	0
2gvg_NAMPTFH_33575	-9.8	0	0
2gvg_NAMPTFH_637827	-9.8	0	0
2gvg_NAMPTFH_116709	-9.7	0	0
2gvg_NAMPTFH_371178	-9.7	0	0
2gvg_NAMPTFH_50651	-9.7	0	0
2gvg_NAMPTFH_59620	-9.7	0	0
2gvg_NAMPTFH_60785	-9.7	0	0
2gvg_NAMPTFH_7524	-9.7	0	0
2gvg_NAMPTFH_80731	-9.7	0	0
2gvg_NAMPTFH_91529	-9.7	0	0
2gvg_NAMPTFH_13316	-9.6	0	0
2gvg_NAMPTFH_156516	-9.6	0	0
2gvg_NAMPTFH_99925	-9.6	0	0
2gvg_NAMPTFH_122253	-9.5	0	0
2gvg_NAMPTFH_19824	-9.5	0	0
2gvg_NAMPTFH_24951	-9.5	0	0
2gvg_NAMPTFH_250429	-9.5	0	0
2gvg_NAMPTFH_30813	-9.5	0	0
2gvg_NAMPTFH_308814	-9.5	0	0
2gvg_NAMPTFH_309874	-9.5	0	0
2gvg_NAMPTFH_328087	-9.5	0	0
2gvg_NAMPTFH_401077	-9.5	0	0
2gvg_NAMPTFH_4292	-9.5	0	0
2gvg_NAMPTFH_53275	-9.5	0	0
2gvg_NAMPTFH_67436	-9.5	0	0
2gvg_NAMPTFH_96996	-9.5	0	0
2gvg_NAMPTFH_13294	-9.4	0	0
2gvg_NAMPTFH_30205	-9.4	0	0
2gvg_NAMPTFH_329065	-9.4	0	0
2gvg_NAMPTFH_350625	-9.4	0	0
2gvg_NAMPTFH_603071	-9.4	0	0
2gvg_NAMPTFH_637578	-9.4	0	0
2gvg_NAMPTFH_73254	-9.4	0	0
2gvg_NAMPTFH_92937	-9.4	0	0
2gvg_NAMPTFH_107582	-9.3	0	0
2gvg_NAMPTFH_117987	-9.3	0	0
2gvg_NAMPTFH_156565	-9.3	0	0
2gvg_NAMPTFH_217697	-9.3	0	0
2gvg_NAMPTFH_270916	-9.3	0	0
2gvg_NAMPTFH_339161	-9.3	0	0
2gvg_NAMPTFH_372275	-9.3	0	0
2gvg_NAMPTFH_37641	-9.3	0	0
2gvg_NAMPTFH_50650	-9.3	0	0
2gvg_NAMPTFH_665497	-9.3	0	0
2gvg_NAMPTFH_91396	-9.3	0	0
2gvg_NAMPTFH_99867	-9.3	0	0
2gvg_NAMPTFH_118818	-9.2	0	0
2gvg_NAMPTFH_133075	-9.2	0	0
2gvg_NAMPTFH_135381	-9.2	0	0
2gvg_NAMPTFH_158383	-9.2	0	0
2gvg_NAMPTFH_158413	-9.2	0	0
2gvg_NAMPTFH_245091	-9.2	0	0
2gvg_NAMPTFH_295300	-9.2	0	0
2gvg_NAMPTFH_305798	-9.2	0	0
2gvg_NAMPTFH_30622	-9.2	0	0
2gvg_NAMPTFH_326757	-9.2	0	0
2gvg_NAMPTFH_345845	-9.2	0	0
2gvg_NAMPTFH_346578	-9.2	0	0
2gvg_NAMPTFH_362639	-9.2	0	0
2gvg_NAMPTFH_36818	-9.2	0	0
2gvg_NAMPTFH_54709	-9.2	0	0
2gvg_NAMPTFH_601359	-9.2	0	0
2gvg_NAMPTFH_66122	-9.2	0	0
2gvg_NAMPTFH_70931	-9.2	0	0
2gvg_NAMPTFH_89201	-9.2	0	0
2gvg_NAMPTFH_9037	-9.2	0	0
2gvg_NAMPTFH_107701	-9.1	0	0
2gvg_NAMPTFH_13051	-9.1	0	0
2gvg_NAMPTFH_137399	-9.1	0	0
2gvg_NAMPTFH_170955	-9.1	0	0
2gvg_NAMPTFH_186200	-9.1	0	0
2gvg_NAMPTFH_215718	-9.1	0	0
2gvg_NAMPTFH_283845	-9.1	0	0
2gvg_NAMPTFH_321502	-9.1	0	0
2gvg_NAMPTFH_338519	-9.1	0	0
2gvg_NAMPTFH_45383	-9.1	0	0
2gvg_NAMPTFH_60339	-9.1	0	0
2gvg_NAMPTFH_76478	-9.1	0	0
2gvg_NAMPTFH_83950	-9.1	0	0
2gvg_NAMPTFH_116640	-9	0	0
2gvg_NAMPTFH_121868	-9	0	0
2gvg_NAMPTFH_163910	-9	0	0
2gvg_NAMPTFH_16437	-9	0	0
2gvg_NAMPTFH_201631	-9	0	0
2gvg_NAMPTFH_201868	-9	0	0
2gvg_NAMPTFH_216633	-9	0	0
2gvg_NAMPTFH_234348	-9	0	0
2gvg_NAMPTFH_24032	-9	0	0
2gvg_NAMPTFH_324623	-9	0	0
2gvg_NAMPTFH_33353	-9	0	0
2gvg_NAMPTFH_338042	-9	0	0
2gvg_NAMPTFH_342459	-9	0	0
2gvg_NAMPTFH_34910	-9	0	0
2gvg_NAMPTFH_371765	-9	0	0
2gvg_NAMPTFH_380802	-9	0	0
2gvg_NAMPTFH_5476	-9	0	0
2gvg_NAMPTFH_55691	-9	0	0
2gvg_NAMPTFH_76747	-9	0	0
2gvg_NAMPTFH_80735	-9	0	0
2gvg_NAMPTFH_88916	-9	0	0
2gvg_NAMPTFH_93427	-9	0	0
2gvg_NAMPTFH_10416	-8.9	0	0
2gvg_NAMPTFH_110300	-8.9	0	0
2gvg_NAMPTFH_116702	-8.9	0	0
2gvg_NAMPTFH_130847	-8.9	0	0
2gvg_NAMPTFH_150114	-8.9	0	0
2gvg_NAMPTFH_154389	-8.9	0	0
2gvg_NAMPTFH_201863	-8.9	0	0
2gvg_NAMPTFH_292923	-8.9	0	0
2gvg_NAMPTFH_303612	-8.9	0	0
2gvg_NAMPTFH_329249	-8.9	0	0
2gvg_NAMPTFH_36525	-8.9	0	0
2gvg_NAMPTFH_367306	-8.9	0	0
2gvg_NAMPTFH_367480	-8.9	0	0
2gvg_NAMPTFH_37168	-8.9	0	0
2gvg_NAMPTFH_375982	-8.9	0	0
2gvg_NAMPTFH_39938	-8.9	0	0
2gvg_NAMPTFH_40749	-8.9	0	0
2gvg_NAMPTFH_58904	-8.9	0	0
2gvg_NAMPTFH_60659	-8.9	0	0
2gvg_NAMPTFH_64672	-8.9	0	0
2gvg_NAMPTFH_661221	-8.9	0	0
2gvg_NAMPTFH_679525	-8.9	0	0
2gvg_NAMPTFH_69359	-8.9	0	0
2gvg_NAMPTFH_70413	-8.9	0	0
2gvg_NAMPTFH_71881	-8.9	0	0
2gvg_NAMPTFH_7218	-8.9	0	0
2gvg_NAMPTFH_89258	-8.9	0	0
2gvg_NAMPTFH_91397	-8.9	0	0
2gvg_NAMPTFH_96541	-8.9	0	0
2gvg_NAMPTFH_10211	-8.8	0	0
2gvg_NAMPTFH_109128	-8.8	0	0
2gvg_NAMPTFH_111210	-8.8	0	0
2gvg_NAMPTFH_117028	-8.8	0	0
2gvg_NAMPTFH_123418	-8.8	0	0
2gvg_NAMPTFH_131467	-8.8	0	0
2gvg_NAMPTFH_135184	-8.8	0	0
2gvg_NAMPTFH_142446	-8.8	0	0
2gvg_NAMPTFH_14974	-8.8	0	0
2gvg_NAMPTFH_151888	-8.8	0	0
2gvg_NAMPTFH_163443	-8.8	0	0
2gvg_NAMPTFH_163823	-8.8	0	0
2gvg_NAMPTFH_29200	-8.8	0	0
2gvg_NAMPTFH_300289	-8.8	0	0
2gvg_NAMPTFH_32673	-8.8	0	0
2gvg_NAMPTFH_341196	-8.8	0	0
2gvg_NAMPTFH_354261	-8.8	0	0
2gvg_NAMPTFH_37187	-8.8	0	0
2gvg_NAMPTFH_372146	-8.8	0	0
2gvg_NAMPTFH_379555	-8.8	0	0
2gvg_NAMPTFH_40306	-8.8	0	0
2gvg_NAMPTFH_50688	-8.8	0	0
2gvg_NAMPTFH_50690	-8.8	0	0
2gvg_NAMPTFH_55152	-8.8	0	0
2gvg_NAMPTFH_63543	-8.8	0	0
2gvg_NAMPTFH_636734	-8.8	0	0
2gvg_NAMPTFH_645330	-8.8	0	0
2gvg_NAMPTFH_83715	-8.8	0	0
2gvg_NAMPTFH_109747	-8.7	0	0
2gvg_NAMPTFH_123389	-8.7	0	0
2gvg_NAMPTFH_123527	-8.7	0	0
2gvg_NAMPTFH_125095	-8.7	0	0
2gvg_NAMPTFH_125344	-8.7	0	0
2gvg_NAMPTFH_135168	-8.7	0	0
2gvg_NAMPTFH_168225	-8.7	0	0
2gvg_NAMPTFH_191454	-8.7	0	0
2gvg_NAMPTFH_214009	-8.7	0	0
2gvg_NAMPTFH_290311	-8.7	0	0
2gvg_NAMPTFH_295358	-8.7	0	0
2gvg_NAMPTFH_300540	-8.7	0	0
2gvg_NAMPTFH_319435	-8.7	0	0
2gvg_NAMPTFH_319990	-8.7	0	0
2gvg_NAMPTFH_320218	-8.7	0	0
2gvg_NAMPTFH_321491	-8.7	0	0
2gvg_NAMPTFH_326182	-8.7	0	0
2gvg_NAMPTFH_331968	-8.7	0	0
2gvg_NAMPTFH_332670	-8.7	0	0
2gvg_NAMPTFH_335979	-8.7	0	0
2gvg_NAMPTFH_36317	-8.7	0	0
2gvg_NAMPTFH_43088	-8.7	0	0
2gvg_NAMPTFH_45572	-8.7	0	0
2gvg_NAMPTFH_50648	-8.7	0	0
2gvg_NAMPTFH_607097	-8.7	0	0
2gvg_NAMPTFH_6101	-8.7	0	0
2gvg_NAMPTFH_632536	-8.7	0	0
2gvg_NAMPTFH_94600	-8.7	0	0
2gvg_NAMPTFH_1014	-8.6	0	0
2gvg_NAMPTFH_103520	-8.6	0	0
2gvg_NAMPTFH_108750	-8.6	0	0
2gvg_NAMPTFH_116339	-8.6	0	0
2gvg_NAMPTFH_116397	-8.6	0	0
2gvg_NAMPTFH_116644	-8.6	0	0
2gvg_NAMPTFH_11667	-8.6	0	0
2gvg_NAMPTFH_13156	-8.6	0	0
2gvg_NAMPTFH_144694	-8.6	0	0
2gvg_NAMPTFH_146769	-8.6	0	0
2gvg_NAMPTFH_164435	-8.6	0	0
2gvg_NAMPTFH_166596	-8.6	0	0
2gvg_NAMPTFH_17128	-8.6	0	0
2gvg_NAMPTFH_203837	-8.6	0	0
2gvg_NAMPTFH_205842	-8.6	0	0
2gvg_NAMPTFH_25673	-8.6	0	0
2gvg_NAMPTFH_292140	-8.6	0	0
2gvg_NAMPTFH_305329	-8.6	0	0
2gvg_NAMPTFH_319436	-8.6	0	0
2gvg_NAMPTFH_36693	-8.6	0	0
2gvg_NAMPTFH_43998	-8.6	0	0
2gvg_NAMPTFH_44750	-8.6	0	0
2gvg_NAMPTFH_45545	-8.6	0	0
2gvg_NAMPTFH_48617	-8.6	0	0
2gvg_NAMPTFH_5836	-8.6	0	0
2gvg_NAMPTFH_630602	-8.6	0	0
2gvg_NAMPTFH_641396	-8.6	0	0
2gvg_NAMPTFH_71097	-8.6	0	0
2gvg_NAMPTFH_78697	-8.6	0	0
2gvg_NAMPTFH_86467	-8.6	0	0
2gvg_NAMPTFH_122376	-8.5	0	0
2gvg_NAMPTFH_134137	-8.5	0	0
2gvg_NAMPTFH_136513	-8.5	0	0
2gvg_NAMPTFH_17362	-8.5	0	0
2gvg_NAMPTFH_186067	-8.5	0	0
2gvg_NAMPTFH_19970	-8.5	0	0
2gvg_NAMPTFH_215689	-8.5	0	0
2gvg_NAMPTFH_21725	-8.5	0	0
2gvg_NAMPTFH_241624	-8.5	0	0
2gvg_NAMPTFH_25435	-8.5	0	0
2gvg_NAMPTFH_31069	-8.5	0	0
2gvg_NAMPTFH_329250	-8.5	0	0
2gvg_NAMPTFH_338578	-8.5	0	0
2gvg_NAMPTFH_367474	-8.5	0	0
2gvg_NAMPTFH_372499	-8.5	0	0
2gvg_NAMPTFH_375105	-8.5	0	0
2gvg_NAMPTFH_379697	-8.5	0	0
2gvg_NAMPTFH_400770	-8.5	0	0
2gvg_NAMPTFH_45384	-8.5	0	0
2gvg_NAMPTFH_48443	-8.5	0	0
2gvg_NAMPTFH_6268	-8.5	0	0
2gvg_NAMPTFH_637359	-8.5	0	0
2gvg_NAMPTFH_6844	-8.5	0	0
2gvg_NAMPTFH_79559	-8.5	0	0
2gvg_NAMPTFH_95916	-8.5	0	0
2gvg_NAMPTFH_106231	-8.4	0	0
2gvg_NAMPTFH_112541	-8.4	0	0
2gvg_NAMPTFH_114414	-8.4	0	0
2gvg_NAMPTFH_117197	-8.4	0	0
2gvg_NAMPTFH_118628	-8.4	0	0
2gvg_NAMPTFH_11912	-8.4	0	0
2gvg_NAMPTFH_1614	-8.4	0	0
2gvg_NAMPTFH_221019	-8.4	0	0
2gvg_NAMPTFH_25457	-8.4	0	0
2gvg_NAMPTFH_293360	-8.4	0	0
2gvg_NAMPTFH_298892	-8.4	0	0
2gvg_NAMPTFH_3064	-8.4	0	0
2gvg_NAMPTFH_317605	-8.4	0	0
2gvg_NAMPTFH_326184	-8.4	0	0
2gvg_NAMPTFH_330770	-8.4	0	0
2gvg_NAMPTFH_369986	-8.4	0	0
2gvg_NAMPTFH_372287	-8.4	0	0
2gvg_NAMPTFH_37612	-8.4	0	0
2gvg_NAMPTFH_379099	-8.4	0	0
2gvg_NAMPTFH_379651	-8.4	0	0
2gvg_NAMPTFH_40275	-8.4	0	0
2gvg_NAMPTFH_52241	-8.4	0	0
2gvg_NAMPTFH_636718	-8.4	0	0
2gvg_NAMPTFH_689002	-8.4	0	0
2gvg_NAMPTFH_81750	-8.4	0	0
2gvg_NAMPTFH_85433	-8.4	0	0
2gvg_NAMPTFH_89821	-8.4	0	0
2gvg_NAMPTFH_105781	-8.3	0	0
2gvg_NAMPTFH_107679	-8.3	0	0
2gvg_NAMPTFH_108783	-8.3	0	0
2gvg_NAMPTFH_109174	-8.3	0	0
2gvg_NAMPTFH_11668	-8.3	0	0
2gvg_NAMPTFH_117554	-8.3	0	0
2gvg_NAMPTFH_11881	-8.3	0	0
2gvg_NAMPTFH_119805	-8.3	0	0
2gvg_NAMPTFH_12488	-8.3	0	0
2gvg_NAMPTFH_13176	-8.3	0	0
2gvg_NAMPTFH_137577	-8.3	0	0
2gvg_NAMPTFH_146554	-8.3	0	0
2gvg_NAMPTFH_149050	-8.3	0	0
2gvg_NAMPTFH_149054	-8.3	0	0
2gvg_NAMPTFH_156563	-8.3	0	0
2gvg_NAMPTFH_157725	-8.3	0	0
2gvg_NAMPTFH_214029	-8.3	0	0
2gvg_NAMPTFH_228150	-8.3	0	0
2gvg_NAMPTFH_236254	-8.3	0	0
2gvg_NAMPTFH_263220	-8.3	0	0
2gvg_NAMPTFH_268251	-8.3	0	0
2gvg_NAMPTFH_282137	-8.3	0	0
2gvg_NAMPTFH_331977	-8.3	0	0
2gvg_NAMPTFH_375981	-8.3	0	0
2gvg_NAMPTFH_40269	-8.3	0	0
2gvg_NAMPTFH_403447	-8.3	0	0
2gvg_NAMPTFH_407628	-8.3	0	0
2gvg_NAMPTFH_41098	-8.3	0	0
2gvg_NAMPTFH_41805	-8.3	0	0
2gvg_NAMPTFH_46075	-8.3	0	0
2gvg_NAMPTFH_46492	-8.3	0	0
2gvg_NAMPTFH_50680	-8.3	0	0
2gvg_NAMPTFH_55845	-8.3	0	0
2gvg_NAMPTFH_55862	-8.3	0	0
2gvg_NAMPTFH_61888	-8.3	0	0
2gvg_NAMPTFH_636717	-8.3	0	0
2gvg_NAMPTFH_645033	-8.3	0	0
2gvg_NAMPTFH_680516	-8.3	0	0
2gvg_NAMPTFH_70799	-8.3	0	0
2gvg_NAMPTFH_71795	-8.3	0	0
2gvg_NAMPTFH_91355	-8.3	0	0
2gvg_NAMPTFH_91356	-8.3	0	0
2gvg_NAMPTFH_91382	-8.3	0	0
2gvg_NAMPTFH_95909	-8.3	0	0
2gvg_NAMPTFH_105348	-8.2	0	0
2gvg_NAMPTFH_105798	-8.2	0	0
2gvg_NAMPTFH_106282	-8.2	0	0
2gvg_NAMPTFH_114997	-8.2	0	0
2gvg_NAMPTFH_11991	-8.2	0	0
2gvg_NAMPTFH_126837	-8.2	0	0
2gvg_NAMPTFH_139168	-8.2	0	0
2gvg_NAMPTFH_140899	-8.2	0	0
2gvg_NAMPTFH_146770	-8.2	0	0
2gvg_NAMPTFH_151252	-8.2	0	0
2gvg_NAMPTFH_15784	-8.2	0	0
2gvg_NAMPTFH_17055	-8.2	0	0
2gvg_NAMPTFH_177407	-8.2	0	0
2gvg_NAMPTFH_191441	-8.2	0	0
2gvg_NAMPTFH_21683	-8.2	0	0
2gvg_NAMPTFH_22801	-8.2	0	0
2gvg_NAMPTFH_23247	-8.2	0	0
2gvg_NAMPTFH_252359	-8.2	0	0
2gvg_NAMPTFH_25678	-8.2	0	0
2gvg_NAMPTFH_26349	-8.2	0	0
2gvg_NAMPTFH_26692	-8.2	0	0
2gvg_NAMPTFH_288387	-8.2	0	0
2gvg_NAMPTFH_293780	-8.2	0	0
2gvg_NAMPTFH_294625	-8.2	0	0
2gvg_NAMPTFH_303294	-8.2	0	0
2gvg_NAMPTFH_308849	-8.2	0	0
2gvg_NAMPTFH_310325	-8.2	0	0
2gvg_NAMPTFH_328111	-8.2	0	0
2gvg_NAMPTFH_329255	-8.2	0	0
2gvg_NAMPTFH_32984	-8.2	0	0
2gvg_NAMPTFH_335048	-8.2	0	0
2gvg_NAMPTFH_33570	-8.2	0	0
2gvg_NAMPTFH_338106	-8.2	0	0
2gvg_NAMPTFH_351674	-8.2	0	0
2gvg_NAMPTFH_35545	-8.2	0	0
2gvg_NAMPTFH_364889	-8.2	0	0
2gvg_NAMPTFH_36923	-8.2	0	0
2gvg_NAMPTFH_372767	-8.2	0	0
2gvg_NAMPTFH_3753	-8.2	0	0
2gvg_NAMPTFH_379696	-8.2	0	0
2gvg_NAMPTFH_38352	-8.2	0	0
2gvg_NAMPTFH_58724	-8.2	0	0
2gvg_NAMPTFH_6145	-8.2	0	0
2gvg_NAMPTFH_623638	-8.2	0	0
2gvg_NAMPTFH_634396	-8.2	0	0
2gvg_NAMPTFH_7578	-8.2	0	0
2gvg_NAMPTFH_80997	-8.2	0	0
2gvg_NAMPTFH_89602	-8.2	0	0
2gvg_NAMPTFH_91340	-8.2	0	0
2gvg_NAMPTFH_91357	-8.2	0	0
2gvg_NAMPTFH_112547	-8.1	0	0
2gvg_NAMPTFH_117268	-8.1	0	0
2gvg_NAMPTFH_123458	-8.1	0	0
2gvg_NAMPTFH_135412	-8.1	0	0
2gvg_NAMPTFH_14142	-8.1	0	0
2gvg_NAMPTFH_147358	-8.1	0	0
2gvg_NAMPTFH_158549	-8.1	0	0
2gvg_NAMPTFH_158959	-8.1	0	0
2gvg_NAMPTFH_159092	-8.1	0	0
2gvg_NAMPTFH_164991	-8.1	0	0
2gvg_NAMPTFH_166637	-8.1	0	0
2gvg_NAMPTFH_18883	-8.1	0	0
2gvg_NAMPTFH_202705	-8.1	0	0
2gvg_NAMPTFH_21603	-8.1	0	0
2gvg_NAMPTFH_22070	-8.1	0	0
2gvg_NAMPTFH_24113	-8.1	0	0
2gvg_NAMPTFH_252172	-8.1	0	0
2gvg_NAMPTFH_276736	-8.1	0	0
2gvg_NAMPTFH_30260	-8.1	0	0
2gvg_NAMPTFH_3076	-8.1	0	0
2gvg_NAMPTFH_319994	-8.1	0	0
2gvg_NAMPTFH_350187	-8.1	0	0
2gvg_NAMPTFH_35582	-8.1	0	0
2gvg_NAMPTFH_36508	-8.1	0	0
2gvg_NAMPTFH_372769	-8.1	0	0
2gvg_NAMPTFH_378719	-8.1	0	0
2gvg_NAMPTFH_38090	-8.1	0	0
2gvg_NAMPTFH_4429	-8.1	0	0
2gvg_NAMPTFH_46385	-8.1	0	0
2gvg_NAMPTFH_4921	-8.1	0	0
2gvg_NAMPTFH_60419	-8.1	0	0
2gvg_NAMPTFH_61642	-8.1	0	0
2gvg_NAMPTFH_63161	-8.1	0	0
2gvg_NAMPTFH_651084	-8.1	0	0
2gvg_NAMPTFH_66020	-8.1	0	0
2gvg_NAMPTFH_91368	-8.1	0	0
2gvg_NAMPTFH_9782	-8.1	0	0
2gvg_NAMPTFH_100058	-8	0	0
2gvg_NAMPTFH_103189	-8	0	0
2gvg_NAMPTFH_103331	-8	0	0
2gvg_NAMPTFH_106570	-8	0	0
2gvg_NAMPTFH_107522	-8	0	0
2gvg_NAMPTFH_11307	-8	0	0
2gvg_NAMPTFH_14396	-8	0	0
2gvg_NAMPTFH_154585	-8	0	0
2gvg_NAMPTFH_164459	-8	0	0
2gvg_NAMPTFH_180964	-8	0	0
2gvg_NAMPTFH_19123	-8	0	0
2gvg_NAMPTFH_215275	-8	0	0
2gvg_NAMPTFH_228137	-8	0	0
2gvg_NAMPTFH_23123	-8	0	0
2gvg_NAMPTFH_26744	-8	0	0
2gvg_NAMPTFH_270071	-8	0	0
2gvg_NAMPTFH_281623	-8	0	0
2gvg_NAMPTFH_295486	-8	0	0
2gvg_NAMPTFH_303304	-8	0	0
2gvg_NAMPTFH_310354	-8	0	0
2gvg_NAMPTFH_311165	-8	0	0
2gvg_NAMPTFH_319449	-8	0	0
2gvg_NAMPTFH_326644	-8	0	0
2gvg_NAMPTFH_359472	-8	0	0
2gvg_NAMPTFH_362093	-8	0	0
2gvg_NAMPTFH_367416	-8	0	0
2gvg_NAMPTFH_374703	-8	0	0
2gvg_NAMPTFH_379639	-8	0	0
2gvg_NAMPTFH_38007	-8	0	0
2gvg_NAMPTFH_479	-8	0	0
2gvg_NAMPTFH_5426	-8	0	0
2gvg_NAMPTFH_5564	-8	0	0
2gvg_NAMPTFH_6821	-8	0	0
2gvg_NAMPTFH_7436	-8	0	0
2gvg_NAMPTFH_8090	-8	0	0
2gvg_NAMPTFH_81120	-8	0	0
2gvg_NAMPTFH_81856	-8	0	0
2gvg_NAMPTFH_88795	-8	0	0
2gvg_NAMPTFH_91378	-8	0	0
2gvg_NAMPTFH_98938	-8	0	0
2gvg_NAMPTFH_100708	-7.9	0	0
2gvg_NAMPTFH_101789	-7.9	0	0
2gvg_NAMPTFH_106464	-7.9	0	0
2gvg_NAMPTFH_118723	-7.9	0	0
2gvg_NAMPTFH_124146	-7.9	0	0
2gvg_NAMPTFH_129929	-7.9	0	0
2gvg_NAMPTFH_152551	-7.9	0	0
2gvg_NAMPTFH_165701	-7.9	0	0
2gvg_NAMPTFH_19061	-7.9	0	0
2gvg_NAMPTFH_203912	-7.9	0	0
2gvg_NAMPTFH_216621	-7.9	0	0
2gvg_NAMPTFH_217306	-7.9	0	0
2gvg_NAMPTFH_242557	-7.9	0	0
2gvg_NAMPTFH_280058	-7.9	0	0
2gvg_NAMPTFH_281383	-7.9	0	0
2gvg_NAMPTFH_294756	-7.9	0	0
2gvg_NAMPTFH_31698	-7.9	0	0
2gvg_NAMPTFH_31703	-7.9	0	0
2gvg_NAMPTFH_319424	-7.9	0	0
2gvg_NAMPTFH_319709	-7.9	0	0
2gvg_NAMPTFH_329052	-7.9	0	0
2gvg_NAMPTFH_343549	-7.9	0	0
2gvg_NAMPTFH_347463	-7.9	0	0
2gvg_NAMPTFH_366801	-7.9	0	0
2gvg_NAMPTFH_43344	-7.9	0	0
2gvg_NAMPTFH_45536	-7.9	0	0
2gvg_NAMPTFH_46212	-7.9	0	0
2gvg_NAMPTFH_49643	-7.9	0	0
2gvg_NAMPTFH_51683	-7.9	0	0
2gvg_NAMPTFH_525721	-7.9	0	0
2gvg_NAMPTFH_605333	-7.9	0	0
2gvg_NAMPTFH_65537	-7.9	0	0
2gvg_NAMPTFH_66695	-7.9	0	0
2gvg_NAMPTFH_6731	-7.9	0	0
2gvg_NAMPTFH_68841	-7.9	0	0
2gvg_NAMPTFH_76988	-7.9	0	0
2gvg_NAMPTFH_78846	-7.9	0	0
2gvg_NAMPTFH_79139	-7.9	0	0
2gvg_NAMPTFH_88600	-7.9	0	0
2gvg_NAMPTFH_98026	-7.9	0	0
2gvg_NAMPTFH_102314	-7.8	0	0
2gvg_NAMPTFH_107022	-7.8	0	0
2gvg_NAMPTFH_111194	-7.8	0	0
2gvg_NAMPTFH_112203	-7.8	0	0
2gvg_NAMPTFH_112965	-7.8	0	0
2gvg_NAMPTFH_130801	-7.8	0	0
2gvg_NAMPTFH_146071	-7.8	0	0
2gvg_NAMPTFH_149312	-7.8	0	0
2gvg_NAMPTFH_153399	-7.8	0	0
2gvg_NAMPTFH_15372	-7.8	0	0
2gvg_NAMPTFH_164464	-7.8	0	0
2gvg_NAMPTFH_190501	-7.8	0	0
2gvg_NAMPTFH_19125	-7.8	0	0
2gvg_NAMPTFH_19136	-7.8	0	0
2gvg_NAMPTFH_204262	-7.8	0	0
2gvg_NAMPTFH_204665	-7.8	0	0
2gvg_NAMPTFH_205843	-7.8	0	0
2gvg_NAMPTFH_211787	-7.8	0	0
2gvg_NAMPTFH_216183	-7.8	0	0
2gvg_NAMPTFH_22881	-7.8	0	0
2gvg_NAMPTFH_275266	-7.8	0	0
2gvg_NAMPTFH_28080	-7.8	0	0
2gvg_NAMPTFH_288519	-7.8	0	0
2gvg_NAMPTFH_30930	-7.8	0	0
2gvg_NAMPTFH_32892	-7.8	0	0
2gvg_NAMPTFH_332452	-7.8	0	0
2gvg_NAMPTFH_333544	-7.8	0	0
2gvg_NAMPTFH_351691	-7.8	0	0
2gvg_NAMPTFH_366289	-7.8	0	0
2gvg_NAMPTFH_373535	-7.8	0	0
2gvg_NAMPTFH_39984	-7.8	0	0
2gvg_NAMPTFH_51349	-7.8	0	0
2gvg_NAMPTFH_59776	-7.8	0	0
2gvg_NAMPTFH_60013	-7.8	0	0
2gvg_NAMPTFH_647136	-7.8	0	0
2gvg_NAMPTFH_672865	-7.8	0	0
2gvg_NAMPTFH_680495	-7.8	0	0
2gvg_NAMPTFH_7420	-7.8	0	0
2gvg_NAMPTFH_7962	-7.8	0	0
2gvg_NAMPTFH_81463	-7.8	0	0
2gvg_NAMPTFH_83961	-7.8	0	0
2gvg_NAMPTFH_87690	-7.8	0	0
2gvg_NAMPTFH_88402	-7.8	0	0
2gvg_NAMPTFH_100120	-7.7	0	0
2gvg_NAMPTFH_102554	-7.7	0	0
2gvg_NAMPTFH_106506	-7.7	0	0
2gvg_NAMPTFH_109719	-7.7	0	0
2gvg_NAMPTFH_111847	-7.7	0	0
2gvg_NAMPTFH_11437	-7.7	0	0
2gvg_NAMPTFH_114449	-7.7	0	0
2gvg_NAMPTFH_120307	-7.7	0	0
2gvg_NAMPTFH_121268	-7.7	0	0
2gvg_NAMPTFH_12262	-7.7	0	0
2gvg_NAMPTFH_13974	-7.7	0	0
2gvg_NAMPTFH_142277	-7.7	0	0
2gvg_NAMPTFH_1451	-7.7	0	0
2gvg_NAMPTFH_153391	-7.7	0	0
2gvg_NAMPTFH_153792	-7.7	0	0
2gvg_NAMPTFH_155703	-7.7	0	0
2gvg_NAMPTFH_159242	-7.7	0	0
2gvg_NAMPTFH_164880	-7.7	0	0
2gvg_NAMPTFH_165704	-7.7	0	0
2gvg_NAMPTFH_16722	-7.7	0	0
2gvg_NAMPTFH_168027	-7.7	0	0
2gvg_NAMPTFH_170578	-7.7	0	0
2gvg_NAMPTFH_19803	-7.7	0	0
2gvg_NAMPTFH_211356	-7.7	0	0
2gvg_NAMPTFH_281307	-7.7	0	0
2gvg_NAMPTFH_294161	-7.7	0	0
2gvg_NAMPTFH_328010	-7.7	0	0
2gvg_NAMPTFH_33173	-7.7	0	0
2gvg_NAMPTFH_33478	-7.7	0	0
2gvg_NAMPTFH_33738	-7.7	0	0
2gvg_NAMPTFH_338564	-7.7	0	0
2gvg_NAMPTFH_339594	-7.7	0	0
2gvg_NAMPTFH_34879	-7.7	0	0
2gvg_NAMPTFH_358311	-7.7	0	0
2gvg_NAMPTFH_363801	-7.7	0	0
2gvg_NAMPTFH_36586	-7.7	0	0
2gvg_NAMPTFH_366802	-7.7	0	0
2gvg_NAMPTFH_37433	-7.7	0	0
2gvg_NAMPTFH_376254	-7.7	0	0
2gvg_NAMPTFH_38743	-7.7	0	0
2gvg_NAMPTFH_403379	-7.7	0	0
2gvg_NAMPTFH_54645	-7.7	0	0
2gvg_NAMPTFH_643150	-7.7	0	0
2gvg_NAMPTFH_64876	-7.7	0	0
2gvg_NAMPTFH_65689	-7.7	0	0
2gvg_NAMPTFH_66241	-7.7	0	0
2gvg_NAMPTFH_70534	-7.7	0	0
2gvg_NAMPTFH_727038	-7.7	0	0
2gvg_NAMPTFH_73482	-7.7	0	0
2gvg_NAMPTFH_7867	-7.7	0	0
2gvg_NAMPTFH_87136	-7.7	0	0
2gvg_NAMPTFH_99796	-7.7	0	0
2gvg_NAMPTFH_102288	-7.6	0	0
2gvg_NAMPTFH_105827	-7.6	0	0
2gvg_NAMPTFH_106461	-7.6	0	0
2gvg_NAMPTFH_108753	-7.6	0	0
2gvg_NAMPTFH_114490	-7.6	0	0
2gvg_NAMPTFH_11664	-7.6	0	0
2gvg_NAMPTFH_122987	-7.6	0	0
2gvg_NAMPTFH_12544	-7.6	0	0
2gvg_NAMPTFH_128751	-7.6	0	0
2gvg_NAMPTFH_13248	-7.6	0	0
2gvg_NAMPTFH_133356	-7.6	0	0
2gvg_NAMPTFH_138389	-7.6	0	0
2gvg_NAMPTFH_151262	-7.6	0	0
2gvg_NAMPTFH_15358	-7.6	0	0
2gvg_NAMPTFH_159031	-7.6	0	0
2gvg_NAMPTFH_159566	-7.6	0	0
2gvg_NAMPTFH_164676	-7.6	0	0
2gvg_NAMPTFH_177866	-7.6	0	0
2gvg_NAMPTFH_209901	-7.6	0	0
2gvg_NAMPTFH_215721	-7.6	0	0
2gvg_NAMPTFH_216623	-7.6	0	0
2gvg_NAMPTFH_26980	-7.6	0	0
2gvg_NAMPTFH_274905	-7.6	0	0
2gvg_NAMPTFH_275971	-7.6	0	0
2gvg_NAMPTFH_281624	-7.6	0	0
2gvg_NAMPTFH_289359	-7.6	0	0
2gvg_NAMPTFH_292826	-7.6	0	0
2gvg_NAMPTFH_294623	-7.6	0	0
2gvg_NAMPTFH_305743	-7.6	0	0
2gvg_NAMPTFH_308848	-7.6	0	0
2gvg_NAMPTFH_345850	-7.6	0	0
2gvg_NAMPTFH_36753	-7.6	0	0
2gvg_NAMPTFH_369066	-7.6	0	0
2gvg_NAMPTFH_369070	-7.6	0	0
2gvg_NAMPTFH_37219	-7.6	0	0
2gvg_NAMPTFH_379388	-7.6	0	0
2gvg_NAMPTFH_379538	-7.6	0	0
2gvg_NAMPTFH_382035	-7.6	0	0
2gvg_NAMPTFH_39047	-7.6	0	0
2gvg_NAMPTFH_40614	-7.6	0	0
2gvg_NAMPTFH_408860	-7.6	0	0
2gvg_NAMPTFH_42212	-7.6	0	0
2gvg_NAMPTFH_44584	-7.6	0	0
2gvg_NAMPTFH_46213	-7.6	0	0
2gvg_NAMPTFH_522131	-7.6	0	0
2gvg_NAMPTFH_57624	-7.6	0	0
2gvg_NAMPTFH_60183	-7.6	0	0
2gvg_NAMPTFH_637343	-7.6	0	0
2gvg_NAMPTFH_643029	-7.6	0	0
2gvg_NAMPTFH_661122	-7.6	0	0
2gvg_NAMPTFH_69421	-7.6	0	0
2gvg_NAMPTFH_72292	-7.6	0	0
2gvg_NAMPTFH_73054	-7.6	0	0
2gvg_NAMPTFH_75885	-7.6	0	0
2gvg_NAMPTFH_79582	-7.6	0	0
2gvg_NAMPTFH_80137	-7.6	0	0
2gvg_NAMPTFH_83497	-7.6	0	0
2gvg_NAMPTFH_87010	-7.6	0	0
2gvg_NAMPTFH_88883	-7.6	0	0
2gvg_NAMPTFH_93945	-7.6	0	0
2gvg_NAMPTFH_9852	-7.6	0	0
2gvg_NAMPTFH_99634	-7.6	0	0
2gvg_NAMPTFH_101345	-7.5	0	0
2gvg_NAMPTFH_105584	-7.5	0	0
2gvg_NAMPTFH_11023	-7.5	0	0
2gvg_NAMPTFH_11296	-7.5	0	0
2gvg_NAMPTFH_11643	-7.5	0	0
2gvg_NAMPTFH_134199	-7.5	0	0
2gvg_NAMPTFH_13616	-7.5	0	0
2gvg_NAMPTFH_143974	-7.5	0	0
2gvg_NAMPTFH_148832	-7.5	0	0
2gvg_NAMPTFH_16813	-7.5	0	0
2gvg_NAMPTFH_168221	-7.5	0	0
2gvg_NAMPTFH_176736	-7.5	0	0
2gvg_NAMPTFH_179818	-7.5	0	0
2gvg_NAMPTFH_19141	-7.5	0	0
2gvg_NAMPTFH_201634	-7.5	0	0
2gvg_NAMPTFH_205827	-7.5	0	0
2gvg_NAMPTFH_213708	-7.5	0	0
2gvg_NAMPTFH_215585	-7.5	0	0
2gvg_NAMPTFH_215684	-7.5	0	0
2gvg_NAMPTFH_216607	-7.5	0	0
2gvg_NAMPTFH_228155	-7.5	0	0
2gvg_NAMPTFH_24035	-7.5	0	0
2gvg_NAMPTFH_27032	-7.5	0	0
2gvg_NAMPTFH_28341	-7.5	0	0
2gvg_NAMPTFH_307703	-7.5	0	0
2gvg_NAMPTFH_31762	-7.5	0	0
2gvg_NAMPTFH_326422	-7.5	0	0
2gvg_NAMPTFH_337726	-7.5	0	0
2gvg_NAMPTFH_339316	-7.5	0	0
2gvg_NAMPTFH_34875	-7.5	0	0
2gvg_NAMPTFH_352888	-7.5	0	0
2gvg_NAMPTFH_375997	-7.5	0	0
2gvg_NAMPTFH_378717	-7.5	0	0
2gvg_NAMPTFH_379468	-7.5	0	0
2gvg_NAMPTFH_400938	-7.5	0	0
2gvg_NAMPTFH_41066	-7.5	0	0
2gvg_NAMPTFH_49652	-7.5	0	0
2gvg_NAMPTFH_51331	-7.5	0	0
2gvg_NAMPTFH_56410	-7.5	0	0
2gvg_NAMPTFH_57794	-7.5	0	0
2gvg_NAMPTFH_58347	-7.5	0	0
2gvg_NAMPTFH_60034	-7.5	0	0
2gvg_NAMPTFH_61910	-7.5	0	0
2gvg_NAMPTFH_7572	-7.5	0	0
2gvg_NAMPTFH_82560	-7.5	0	0
2gvg_NAMPTFH_87084	-7.5	0	0
2gvg_NAMPTFH_88882	-7.5	0	0
2gvg_NAMPTFH_9032	-7.5	0	0
2gvg_NAMPTFH_101298	-7.4	0	0
2gvg_NAMPTFH_112677	-7.4	0	0
2gvg_NAMPTFH_11826	-7.4	0	0
2gvg_NAMPTFH_12028	-7.4	0	0
2gvg_NAMPTFH_120913	-7.4	0	0
2gvg_NAMPTFH_122385	-7.4	0	0
2gvg_NAMPTFH_126757	-7.4	0	0
2gvg_NAMPTFH_127458	-7.4	0	0
2gvg_NAMPTFH_127886	-7.4	0	0
2gvg_NAMPTFH_128737	-7.4	0	0
2gvg_NAMPTFH_133351	-7.4	0	0
2gvg_NAMPTFH_13653	-7.4	0	0
2gvg_NAMPTFH_13800	-7.4	0	0
2gvg_NAMPTFH_142269	-7.4	0	0
2gvg_NAMPTFH_150432	-7.4	0	0
2gvg_NAMPTFH_15359	-7.4	0	0
2gvg_NAMPTFH_157522	-7.4	0	0
2gvg_NAMPTFH_186194	-7.4	0	0
2gvg_NAMPTFH_19115	-7.4	0	0
2gvg_NAMPTFH_195327	-7.4	0	0
2gvg_NAMPTFH_19848	-7.4	0	0
2gvg_NAMPTFH_204939	-7.4	0	0
2gvg_NAMPTFH_205832	-7.4	0	0
2gvg_NAMPTFH_241998	-7.4	0	0
2gvg_NAMPTFH_2805	-7.4	0	0
2gvg_NAMPTFH_280594	-7.4	0	0
2gvg_NAMPTFH_299514	-7.4	0	0
2gvg_NAMPTFH_299967	-7.4	0	0
2gvg_NAMPTFH_301168	-7.4	0	0
2gvg_NAMPTFH_312606	-7.4	0	0
2gvg_NAMPTFH_32838	-7.4	0	0
2gvg_NAMPTFH_33010	-7.4	0	0
2gvg_NAMPTFH_330796	-7.4	0	0
2gvg_NAMPTFH_335504	-7.4	0	0
2gvg_NAMPTFH_34219	-7.4	0	0
2gvg_NAMPTFH_343550	-7.4	0	0
2gvg_NAMPTFH_408734	-7.4	0	0
2gvg_NAMPTFH_4263	-7.4	0	0
2gvg_NAMPTFH_47680	-7.4	0	0
2gvg_NAMPTFH_48388	-7.4	0	0
2gvg_NAMPTFH_51351	-7.4	0	0
2gvg_NAMPTFH_57670	-7.4	0	0
2gvg_NAMPTFH_60303	-7.4	0	0
2gvg_NAMPTFH_680515	-7.4	0	0
2gvg_NAMPTFH_78623	-7.4	0	0
2gvg_NAMPTFH_79486	-7.4	0	0
2gvg_NAMPTFH_81703	-7.4	0	0
2gvg_NAMPTFH_82269	-7.4	0	0
2gvg_NAMPTFH_93033	-7.4	0	0
2gvg_NAMPTFH_93817	-7.4	0	0
2gvg_NAMPTFH_98857	-7.4	0	0
2gvg_NAMPTFH_99663	-7.4	0	0
2gvg_NAMPTFH_101679	-7.3	0	0
2gvg_NAMPTFH_121781	-7.3	0	0
2gvg_NAMPTFH_125043	-7.3	0	0
2gvg_NAMPTFH_125605	-7.3	0	0
2gvg_NAMPTFH_13151	-7.3	0	0
2gvg_NAMPTFH_138398	-7.3	0	0
2gvg_NAMPTFH_139021	-7.3	0	0
2gvg_NAMPTFH_14398	-7.3	0	0
2gvg_NAMPTFH_147829	-7.3	0	0
2gvg_NAMPTFH_159686	-7.3	0	0
2gvg_NAMPTFH_163144	-7.3	0	0
2gvg_NAMPTFH_163802	-7.3	0	0
2gvg_NAMPTFH_17339	-7.3	0	0
2gvg_NAMPTFH_175415	-7.3	0	0
2gvg_NAMPTFH_176367	-7.3	0	0
2gvg_NAMPTFH_179822	-7.3	0	0
2gvg_NAMPTFH_1847	-7.3	0	0
2gvg_NAMPTFH_20618	-7.3	0	0
2gvg_NAMPTFH_20619	-7.3	0	0
2gvg_NAMPTFH_211340	-7.3	0	0
2gvg_NAMPTFH_21709	-7.3	0	0
2gvg_NAMPTFH_21710	-7.3	0	0
2gvg_NAMPTFH_26113	-7.3	0	0
2gvg_NAMPTFH_270063	-7.3	0	0
2gvg_NAMPTFH_27305	-7.3	0	0
2gvg_NAMPTFH_283856	-7.3	0	0
2gvg_NAMPTFH_288024	-7.3	0	0
2gvg_NAMPTFH_293962	-7.3	0	0
2gvg_NAMPTFH_298793	-7.3	0	0
2gvg_NAMPTFH_316458	-7.3	0	0
2gvg_NAMPTFH_339589	-7.3	0	0
2gvg_NAMPTFH_343526	-7.3	0	0
2gvg_NAMPTFH_373600	-7.3	0	0
2gvg_NAMPTFH_44556	-7.3	0	0
2gvg_NAMPTFH_45527	-7.3	0	0
2gvg_NAMPTFH_47522	-7.3	0	0
2gvg_NAMPTFH_515893	-7.3	0	0
2gvg_NAMPTFH_62685	-7.3	0	0
2gvg_NAMPTFH_631160	-7.3	0	0
2gvg_NAMPTFH_659107	-7.3	0	0
2gvg_NAMPTFH_660300	-7.3	0	0
2gvg_NAMPTFH_71866	-7.3	0	0
2gvg_NAMPTFH_80141	-7.3	0	0
2gvg_NAMPTFH_8179	-7.3	0	0
2gvg_NAMPTFH_89759	-7.3	0	0
2gvg_NAMPTFH_105432	-7.2	0	0
2gvg_NAMPTFH_110332	-7.2	0	0
2gvg_NAMPTFH_11149	-7.2	0	0
2gvg_NAMPTFH_111552	-7.2	0	0
2gvg_NAMPTFH_116508	-7.2	0	0
2gvg_NAMPTFH_124818	-7.2	0	0
2gvg_NAMPTFH_126347	-7.2	0	0
2gvg_NAMPTFH_130872	-7.2	0	0
2gvg_NAMPTFH_140873	-7.2	0	0
2gvg_NAMPTFH_14771	-7.2	0	0
2gvg_NAMPTFH_147866	-7.2	0	0
2gvg_NAMPTFH_153330	-7.2	0	0
2gvg_NAMPTFH_155698	-7.2	0	0
2gvg_NAMPTFH_15776	-7.2	0	0
2gvg_NAMPTFH_15910	-7.2	0	0
2gvg_NAMPTFH_1620	-7.2	0	0
2gvg_NAMPTFH_193043	-7.2	0	0
2gvg_NAMPTFH_201659	-7.2	0	0
2gvg_NAMPTFH_210816	-7.2	0	0
2gvg_NAMPTFH_240029	-7.2	0	0
2gvg_NAMPTFH_26112	-7.2	0	0
2gvg_NAMPTFH_282187	-7.2	0	0
2gvg_NAMPTFH_289365	-7.2	0	0
2gvg_NAMPTFH_294150	-7.2	0	0
2gvg_NAMPTFH_295404	-7.2	0	0
2gvg_NAMPTFH_310113	-7.2	0	0
2gvg_NAMPTFH_3193	-7.2	0	0
2gvg_NAMPTFH_321496	-7.2	0	0
2gvg_NAMPTFH_325014	-7.2	0	0
2gvg_NAMPTFH_327444	-7.2	0	0
2gvg_NAMPTFH_33005	-7.2	0	0
2gvg_NAMPTFH_331972	-7.2	0	0
2gvg_NAMPTFH_343557	-7.2	0	0
2gvg_NAMPTFH_35676	-7.2	0	0
2gvg_NAMPTFH_35679	-7.2	0	0
2gvg_NAMPTFH_357683	-7.2	0	0
2gvg_NAMPTFH_361570	-7.2	0	0
2gvg_NAMPTFH_372221	-7.2	0	0
2gvg_NAMPTFH_375392	-7.2	0	0
2gvg_NAMPTFH_40383	-7.2	0	0
2gvg_NAMPTFH_43271	-7.2	0	0
2gvg_NAMPTFH_45745	-7.2	0	0
2gvg_NAMPTFH_48964	-7.2	0	0
2gvg_NAMPTFH_53934	-7.2	0	0
2gvg_NAMPTFH_60423	-7.2	0	0
2gvg_NAMPTFH_63001	-7.2	0	0
2gvg_NAMPTFH_653004	-7.2	0	0
2gvg_NAMPTFH_660151	-7.2	0	0
2gvg_NAMPTFH_683648	-7.2	0	0
2gvg_NAMPTFH_68971	-7.2	0	0
2gvg_NAMPTFH_70307	-7.2	0	0
2gvg_NAMPTFH_76350	-7.2	0	0
2gvg_NAMPTFH_76549	-7.2	0	0
2gvg_NAMPTFH_81493	-7.2	0	0
2gvg_NAMPTFH_90749	-7.2	0	0
2gvg_NAMPTFH_92849	-7.2	0	0
2gvg_NAMPTFH_10091	-7.1	0	0
2gvg_NAMPTFH_109466	-7.1	0	0
2gvg_NAMPTFH_11150	-7.1	0	0
2gvg_NAMPTFH_11624	-7.1	0	0
2gvg_NAMPTFH_120622	-7.1	0	0
2gvg_NAMPTFH_121908	-7.1	0	0
2gvg_NAMPTFH_131616	-7.1	0	0
2gvg_NAMPTFH_141538	-7.1	0	0
2gvg_NAMPTFH_143348	-7.1	0	0
2gvg_NAMPTFH_149286	-7.1	0	0
2gvg_NAMPTFH_159632	-7.1	0	0
2gvg_NAMPTFH_163639	-7.1	0	0
2gvg_NAMPTFH_170001	-7.1	0	0
2gvg_NAMPTFH_197046	-7.1	0	0
2gvg_NAMPTFH_201989	-7.1	0	0
2gvg_NAMPTFH_205913	-7.1	0	0
2gvg_NAMPTFH_207895	-7.1	0	0
2gvg_NAMPTFH_21333	-7.1	0	0
2gvg_NAMPTFH_234945	-7.1	0	0
2gvg_NAMPTFH_236246	-7.1	0	0
2gvg_NAMPTFH_283849	-7.1	0	0
2gvg_NAMPTFH_284234	-7.1	0	0
2gvg_NAMPTFH_294153	-7.1	0	0
2gvg_NAMPTFH_302867	-7.1	0	0
2gvg_NAMPTFH_303244	-7.1	0	0
2gvg_NAMPTFH_30625	-7.1	0	0
2gvg_NAMPTFH_328130	-7.1	0	0
2gvg_NAMPTFH_341956	-7.1	0	0
2gvg_NAMPTFH_35964	-7.1	0	0
2gvg_NAMPTFH_36815	-7.1	0	0
2gvg_NAMPTFH_379536	-7.1	0	0
2gvg_NAMPTFH_38845	-7.1	0	0
2gvg_NAMPTFH_42846	-7.1	0	0
2gvg_NAMPTFH_43506	-7.1	0	0
2gvg_NAMPTFH_44688	-7.1	0	0
2gvg_NAMPTFH_57103	-7.1	0	0
2gvg_NAMPTFH_59430	-7.1	0	0
2gvg_NAMPTFH_60037	-7.1	0	0
2gvg_NAMPTFH_62609	-7.1	0	0
2gvg_NAMPTFH_638080	-7.1	0	0
2gvg_NAMPTFH_83345	-7.1	0	0
2gvg_NAMPTFH_10173	-7	0	0
2gvg_NAMPTFH_109813	-7	0	0
2gvg_NAMPTFH_110899	-7	0	0
2gvg_NAMPTFH_120290	-7	0	0
2gvg_NAMPTFH_121182	-7	0	0
2gvg_NAMPTFH_122297	-7	0	0
2gvg_NAMPTFH_128068	-7	0	0
2gvg_NAMPTFH_144958	-7	0	0
2gvg_NAMPTFH_145992	-7	0	0
2gvg_NAMPTFH_151721	-7	0	0
2gvg_NAMPTFH_154587	-7	0	0
2gvg_NAMPTFH_154718	-7	0	0
2gvg_NAMPTFH_156957	-7	0	0
2gvg_NAMPTFH_16416	-7	0	0
2gvg_NAMPTFH_166547	-7	0	0
2gvg_NAMPTFH_16736	-7	0	0
2gvg_NAMPTFH_170637	-7	0	0
2gvg_NAMPTFH_17355	-7	0	0
2gvg_NAMPTFH_174084	-7	0	0
2gvg_NAMPTFH_175743	-7	0	0
2gvg_NAMPTFH_19637	-7	0	0
2gvg_NAMPTFH_19962	-7	0	0
2gvg_NAMPTFH_204920	-7	0	0
2gvg_NAMPTFH_20586	-7	0	0
2gvg_NAMPTFH_216606	-7	0	0
2gvg_NAMPTFH_227309	-7	0	0
2gvg_NAMPTFH_241619	-7	0	0
2gvg_NAMPTFH_269905	-7	0	0
2gvg_NAMPTFH_29073	-7	0	0
2gvg_NAMPTFH_306752	-7	0	0
2gvg_NAMPTFH_319029	-7	0	0
2gvg_NAMPTFH_339578	-7	0	0
2gvg_NAMPTFH_370383	-7	0	0
2gvg_NAMPTFH_380279	-7	0	0
2gvg_NAMPTFH_403268	-7	0	0
2gvg_NAMPTFH_42135	-7	0	0
2gvg_NAMPTFH_45086	-7	0	0
2gvg_NAMPTFH_49701	-7	0	0
2gvg_NAMPTFH_56287	-7	0	0
2gvg_NAMPTFH_62129	-7	0	0
2gvg_NAMPTFH_62375	-7	0	0
2gvg_NAMPTFH_62611	-7	0	0
2gvg_NAMPTFH_77913	-7	0	0
2gvg_NAMPTFH_7950	-7	0	0
2gvg_NAMPTFH_87008	-7	0	0
2gvg_NAMPTFH_88811	-7	0	0
2gvg_NAMPTFH_92207	-7	0	0
2gvg_NAMPTFH_92794	-7	0	0
2gvg_NAMPTFH_9341	-7	0	0
2gvg_NAMPTFH_9358	-7	0	0
2gvg_NAMPTFH_96491	-7	0	0
2gvg_NAMPTFH_97865	-7	0	0
2gvg_NAMPTFH_108972	-6.9	0	0
2gvg_NAMPTFH_122280	-6.9	0	0
2gvg_NAMPTFH_126226	-6.9	0	0
2gvg_NAMPTFH_133002	-6.9	0	0
2gvg_NAMPTFH_13579	-6.9	0	0
2gvg_NAMPTFH_135894	-6.9	0	0
2gvg_NAMPTFH_140892	-6.9	0	0
2gvg_NAMPTFH_14303	-6.9	0	0
2gvg_NAMPTFH_14506	-6.9	0	0
2gvg_NAMPTFH_153172	-6.9	0	0
2gvg_NAMPTFH_157940	-6.9	0	0
2gvg_NAMPTFH_162915	-6.9	0	0
2gvg_NAMPTFH_165883	-6.9	0	0
2gvg_NAMPTFH_173101	-6.9	0	0
2gvg_NAMPTFH_182400	-6.9	0	0
2gvg_NAMPTFH_22806	-6.9	0	0
2gvg_NAMPTFH_277806	-6.9	0	0
2gvg_NAMPTFH_289090	-6.9	0	0
2gvg_NAMPTFH_319079	-6.9	0	0
2gvg_NAMPTFH_331208	-6.9	0	0
2gvg_NAMPTFH_33182	-6.9	0	0
2gvg_NAMPTFH_34794	-6.9	0	0
2gvg_NAMPTFH_348970	-6.9	0	0
2gvg_NAMPTFH_37812	-6.9	0	0
2gvg_NAMPTFH_378711	-6.9	0	0
2gvg_NAMPTFH_407282	-6.9	0	0
2gvg_NAMPTFH_41092	-6.9	0	0
2gvg_NAMPTFH_43308	-6.9	0	0
2gvg_NAMPTFH_43409	-6.9	0	0
2gvg_NAMPTFH_43512	-6.9	0	0
2gvg_NAMPTFH_5995	-6.9	0	0
2gvg_NAMPTFH_59984	-6.9	0	0
2gvg_NAMPTFH_646976	-6.9	0	0
2gvg_NAMPTFH_79253	-6.9	0	0
2gvg_NAMPTFH_79887	-6.9	0	0
2gvg_NAMPTFH_91516	-6.9	0	0
2gvg_NAMPTFH_99660	-6.9	0	0
2gvg_NAMPTFH_10427	-6.8	0	0
2gvg_NAMPTFH_106863	-6.8	0	0
2gvg_NAMPTFH_111118	-6.8	0	0
2gvg_NAMPTFH_11276	-6.8	0	0
2gvg_NAMPTFH_112975	-6.8	0	0
2gvg_NAMPTFH_113486	-6.8	0	0
2gvg_NAMPTFH_120289	-6.8	0	0
2gvg_NAMPTFH_120631	-6.8	0	0
2gvg_NAMPTFH_129260	-6.8	0	0
2gvg_NAMPTFH_13658	-6.8	0	0
2gvg_NAMPTFH_14311	-6.8	0	0
2gvg_NAMPTFH_15362	-6.8	0	0
2gvg_NAMPTFH_154127	-6.8	0	0
2gvg_NAMPTFH_154295	-6.8	0	0
2gvg_NAMPTFH_162188	-6.8	0	0
2gvg_NAMPTFH_162292	-6.8	0	0
2gvg_NAMPTFH_163920	-6.8	0	0
2gvg_NAMPTFH_164208	-6.8	0	0
2gvg_NAMPTFH_164678	-6.8	0	0
2gvg_NAMPTFH_178873	-6.8	0	0
2gvg_NAMPTFH_19108	-6.8	0	0
2gvg_NAMPTFH_205912	-6.8	0	0
2gvg_NAMPTFH_227383	-6.8	0	0
2gvg_NAMPTFH_23248	-6.8	0	0
2gvg_NAMPTFH_246415	-6.8	0	0
2gvg_NAMPTFH_280492	-6.8	0	0
2gvg_NAMPTFH_285669	-6.8	0	0
2gvg_NAMPTFH_295701	-6.8	0	0
2gvg_NAMPTFH_302584	-6.8	0	0
2gvg_NAMPTFH_341902	-6.8	0	0
2gvg_NAMPTFH_353451	-6.8	0	0
2gvg_NAMPTFH_36582	-6.8	0	0
2gvg_NAMPTFH_367469	-6.8	0	0
2gvg_NAMPTFH_37955	-6.8	0	0
2gvg_NAMPTFH_38490	-6.8	0	0
2gvg_NAMPTFH_4135	-6.8	0	0
2gvg_NAMPTFH_41649	-6.8	0	0
2gvg_NAMPTFH_50751	-6.8	0	0
2gvg_NAMPTFH_509563	-6.8	0	0
2gvg_NAMPTFH_55453	-6.8	0	0
2gvg_NAMPTFH_55770	-6.8	0	0
2gvg_NAMPTFH_57608	-6.8	0	0
2gvg_NAMPTFH_637290	-6.8	0	0
2gvg_NAMPTFH_645987	-6.8	0	0
2gvg_NAMPTFH_70895	-6.8	0	0
2gvg_NAMPTFH_73295	-6.8	0	0
2gvg_NAMPTFH_89349	-6.8	0	0
2gvg_NAMPTFH_89429	-6.8	0	0
2gvg_NAMPTFH_98683	-6.8	0	0
2gvg_NAMPTFH_103775	-6.7	0	0
2gvg_NAMPTFH_10428	-6.7	0	0
2gvg_NAMPTFH_104969	-6.7	0	0
2gvg_NAMPTFH_106208	-6.7	0	0
2gvg_NAMPTFH_109084	-6.7	0	0
2gvg_NAMPTFH_110562	-6.7	0	0
2gvg_NAMPTFH_117741	-6.7	0	0
2gvg_NAMPTFH_117922	-6.7	0	0
2gvg_NAMPTFH_128141	-6.7	0	0
2gvg_NAMPTFH_13434	-6.7	0	0
2gvg_NAMPTFH_14304	-6.7	0	0
2gvg_NAMPTFH_150954	-6.7	0	0
2gvg_NAMPTFH_150982	-6.7	0	0
2gvg_NAMPTFH_15364	-6.7	0	0
2gvg_NAMPTFH_169409	-6.7	0	0
2gvg_NAMPTFH_194308	-6.7	0	0
2gvg_NAMPTFH_197008	-6.7	0	0
2gvg_NAMPTFH_204976	-6.7	0	0
2gvg_NAMPTFH_21034	-6.7	0	0
2gvg_NAMPTFH_215276	-6.7	0	0
2gvg_NAMPTFH_22939	-6.7	0	0
2gvg_NAMPTFH_23672	-6.7	0	0
2gvg_NAMPTFH_238929	-6.7	0	0
2gvg_NAMPTFH_23895	-6.7	0	0
2gvg_NAMPTFH_2561	-6.7	0	0
2gvg_NAMPTFH_25740	-6.7	0	0
2gvg_NAMPTFH_278323	-6.7	0	0
2gvg_NAMPTFH_279895	-6.7	0	0
2gvg_NAMPTFH_287065	-6.7	0	0
2gvg_NAMPTFH_290307	-6.7	0	0
2gvg_NAMPTFH_294750	-6.7	0	0
2gvg_NAMPTFH_301167	-6.7	0	0
2gvg_NAMPTFH_304902	-6.7	0	0
2gvg_NAMPTFH_31208	-6.7	0	0
2gvg_NAMPTFH_318799	-6.7	0	0
2gvg_NAMPTFH_332473	-6.7	0	0
2gvg_NAMPTFH_4426	-6.7	0	0
2gvg_NAMPTFH_45815	-6.7	0	0
2gvg_NAMPTFH_46615	-6.7	0	0
2gvg_NAMPTFH_47617	-6.7	0	0
2gvg_NAMPTFH_50572	-6.7	0	0
2gvg_NAMPTFH_51093	-6.7	0	0
2gvg_NAMPTFH_56455	-6.7	0	0
2gvg_NAMPTFH_6910	-6.7	0	0
2gvg_NAMPTFH_73170	-6.7	0	0
2gvg_NAMPTFH_7745	-6.7	0	0
2gvg_NAMPTFH_83237	-6.7	0	0
2gvg_NAMPTFH_83339	-6.7	0	0
2gvg_NAMPTFH_88349	-6.7	0	0
2gvg_NAMPTFH_108235	-6.6	0	0
2gvg_NAMPTFH_109086	-6.6	0	0
2gvg_NAMPTFH_120961	-6.6	0	0
2gvg_NAMPTFH_13213	-6.6	0	0
2gvg_NAMPTFH_13345	-6.6	0	0
2gvg_NAMPTFH_134058	-6.6	0	0
2gvg_NAMPTFH_14380	-6.6	0	0
2gvg_NAMPTFH_148170	-6.6	0	0
2gvg_NAMPTFH_166634	-6.6	0	0
2gvg_NAMPTFH_16873	-6.6	0	0
2gvg_NAMPTFH_19219	-6.6	0	0
2gvg_NAMPTFH_19487	-6.6	0	0
2gvg_NAMPTFH_203065	-6.6	0	0
2gvg_NAMPTFH_205909	-6.6	0	0
2gvg_NAMPTFH_216618	-6.6	0	0
2gvg_NAMPTFH_217913	-6.6	0	0
2gvg_NAMPTFH_255025	-6.6	0	0
2gvg_NAMPTFH_269904	-6.6	0	0
2gvg_NAMPTFH_278741	-6.6	0	0
2gvg_NAMPTFH_289748	-6.6	0	0
2gvg_NAMPTFH_294154	-6.6	0	0
2gvg_NAMPTFH_294747	-6.6	0	0
2gvg_NAMPTFH_299968	-6.6	0	0
2gvg_NAMPTFH_326385	-6.6	0	0
2gvg_NAMPTFH_335649	-6.6	0	0
2gvg_NAMPTFH_36425	-6.6	0	0
2gvg_NAMPTFH_372134	-6.6	0	0
2gvg_NAMPTFH_38042	-6.6	0	0
2gvg_NAMPTFH_45291	-6.6	0	0
2gvg_NAMPTFH_46273	-6.6	0	0
2gvg_NAMPTFH_57345	-6.6	0	0
2gvg_NAMPTFH_59782	-6.6	0	0
2gvg_NAMPTFH_637153	-6.6	0	0
2gvg_NAMPTFH_637325	-6.6	0	0
2gvg_NAMPTFH_64859	-6.6	0	0
2gvg_NAMPTFH_72947	-6.6	0	0
2gvg_NAMPTFH_73753	-6.6	0	0
2gvg_NAMPTFH_7419	-6.6	0	0
2gvg_NAMPTFH_78130	-6.6	0	0
2gvg_NAMPTFH_79538	-6.6	0	0
2gvg_NAMPTFH_8813	-6.6	0	0
2gvg_NAMPTFH_99657	-6.6	0	0
2gvg_NAMPTFH_11275	-6.5	0	0
2gvg_NAMPTFH_119969	-6.5	0	0
2gvg_NAMPTFH_120286	-6.5	0	0
2gvg_NAMPTFH_125197	-6.5	0	0
2gvg_NAMPTFH_126224	-6.5	0	0
2gvg_NAMPTFH_131388	-6.5	0	0
2gvg_NAMPTFH_134674	-6.5	0	0
2gvg_NAMPTFH_136065	-6.5	0	0
2gvg_NAMPTFH_139257	-6.5	0	0
2gvg_NAMPTFH_149046	-6.5	0	0
2gvg_NAMPTFH_155196	-6.5	0	0
2gvg_NAMPTFH_170621	-6.5	0	0
2gvg_NAMPTFH_17148	-6.5	0	0
2gvg_NAMPTFH_17507	-6.5	0	0
2gvg_NAMPTFH_23715	-6.5	0	0
2gvg_NAMPTFH_279834	-6.5	0	0
2gvg_NAMPTFH_288686	-6.5	0	0
2gvg_NAMPTFH_29471	-6.5	0	0
2gvg_NAMPTFH_299119	-6.5	0	0
2gvg_NAMPTFH_319471	-6.5	0	0
2gvg_NAMPTFH_321792	-6.5	0	0
2gvg_NAMPTFH_328403	-6.5	0	0
2gvg_NAMPTFH_341074	-6.5	0	0
2gvg_NAMPTFH_36520	-6.5	0	0
2gvg_NAMPTFH_366086	-6.5	0	0
2gvg_NAMPTFH_37003	-6.5	0	0
2gvg_NAMPTFH_382059	-6.5	0	0
2gvg_NAMPTFH_38983	-6.5	0	0
2gvg_NAMPTFH_524615	-6.5	0	0
2gvg_NAMPTFH_54860	-6.5	0	0
2gvg_NAMPTFH_63865	-6.5	0	0
2gvg_NAMPTFH_77596	-6.5	0	0
2gvg_NAMPTFH_8481	-6.5	0	0
2gvg_NAMPTFH_8816	-6.5	0	0
2gvg_NAMPTFH_98049	-6.5	0	0
2gvg_NAMPTFH_101266	-6.4	0	0
2gvg_NAMPTFH_101653	-6.4	0	0
2gvg_NAMPTFH_101758	-6.4	0	0
2gvg_NAMPTFH_10768	-6.4	0	0
2gvg_NAMPTFH_11128	-6.4	0	0
2gvg_NAMPTFH_117908	-6.4	0	0
2gvg_NAMPTFH_118832	-6.4	0	0
2gvg_NAMPTFH_11891	-6.4	0	0
2gvg_NAMPTFH_134784	-6.4	0	0
2gvg_NAMPTFH_165599	-6.4	0	0
2gvg_NAMPTFH_177989	-6.4	0	0
2gvg_NAMPTFH_18415	-6.4	0	0
2gvg_NAMPTFH_20559	-6.4	0	0
2gvg_NAMPTFH_21678	-6.4	0	0
2gvg_NAMPTFH_220030	-6.4	0	0
2gvg_NAMPTFH_265372	-6.4	0	0
2gvg_NAMPTFH_27389	-6.4	0	0
2gvg_NAMPTFH_34488	-6.4	0	0
2gvg_NAMPTFH_34983	-6.4	0	0
2gvg_NAMPTFH_373427	-6.4	0	0
2gvg_NAMPTFH_3961	-6.4	0	0
2gvg_NAMPTFH_403374	-6.4	0	0
2gvg_NAMPTFH_40500	-6.4	0	0
2gvg_NAMPTFH_50858	-6.4	0	0
2gvg_NAMPTFH_55172	-6.4	0	0
2gvg_NAMPTFH_601351	-6.4	0	0
2gvg_NAMPTFH_637317	-6.4	0	0
2gvg_NAMPTFH_638134	-6.4	0	0
2gvg_NAMPTFH_79010	-6.4	0	0
2gvg_NAMPTFH_88998	-6.4	0	0
2gvg_NAMPTFH_89249	-6.4	0	0
2gvg_NAMPTFH_92264	-6.4	0	0
2gvg_NAMPTFH_100729	-6.3	0	0
2gvg_NAMPTFH_102086	-6.3	0	0
2gvg_NAMPTFH_10772	-6.3	0	0
2gvg_NAMPTFH_133195	-6.3	0	0
2gvg_NAMPTFH_166583	-6.3	0	0
2gvg_NAMPTFH_166846	-6.3	0	0
2gvg_NAMPTFH_19096	-6.3	0	0
2gvg_NAMPTFH_20045	-6.3	0	0
2gvg_NAMPTFH_211336	-6.3	0	0
2gvg_NAMPTFH_234764	-6.3	0	0
2gvg_NAMPTFH_237530	-6.3	0	0
2gvg_NAMPTFH_28837	-6.3	0	0
2gvg_NAMPTFH_296934	-6.3	0	0
2gvg_NAMPTFH_343343	-6.3	0	0
2gvg_NAMPTFH_367487	-6.3	0	0
2gvg_NAMPTFH_372063	-6.3	0	0
2gvg_NAMPTFH_41148	-6.3	0	0
2gvg_NAMPTFH_45641	-6.3	0	0
2gvg_NAMPTFH_524385	-6.3	0	0
2gvg_NAMPTFH_623109	-6.3	0	0
2gvg_NAMPTFH_68982	-6.3	0	0
2gvg_NAMPTFH_75585	-6.3	0	0
2gvg_NAMPTFH_82339	-6.3	0	0
2gvg_NAMPTFH_98363	-6.3	0	0
2gvg_NAMPTFH_100942	-6.2	0	0
2gvg_NAMPTFH_101777	-6.2	0	0
2gvg_NAMPTFH_11470	-6.2	0	0
2gvg_NAMPTFH_114831	-6.2	0	0
2gvg_NAMPTFH_116565	-6.2	0	0
2gvg_NAMPTFH_120312	-6.2	0	0
2gvg_NAMPTFH_127947	-6.2	0	0
2gvg_NAMPTFH_151901	-6.2	0	0
2gvg_NAMPTFH_156616	-6.2	0	0
2gvg_NAMPTFH_157767	-6.2	0	0
2gvg_NAMPTFH_17129	-6.2	0	0
2gvg_NAMPTFH_190336	-6.2	0	0
2gvg_NAMPTFH_261610	-6.2	0	0
2gvg_NAMPTFH_29620	-6.2	0	0
2gvg_NAMPTFH_311727	-6.2	0	0
2gvg_NAMPTFH_326921	-6.2	0	0
2gvg_NAMPTFH_330497	-6.2	0	0
2gvg_NAMPTFH_343344	-6.2	0	0
2gvg_NAMPTFH_42231	-6.2	0	0
2gvg_NAMPTFH_45153	-6.2	0	0
2gvg_NAMPTFH_48422	-6.2	0	0
2gvg_NAMPTFH_50633	-6.2	0	0
2gvg_NAMPTFH_513815	-6.2	0	0
2gvg_NAMPTFH_54834	-6.2	0	0
2gvg_NAMPTFH_57165	-6.2	0	0
2gvg_NAMPTFH_57741	-6.2	0	0
2gvg_NAMPTFH_6137	-6.2	0	0
2gvg_NAMPTFH_61929	-6.2	0	0
2gvg_NAMPTFH_622691	-6.2	0	0
2gvg_NAMPTFH_63311	-6.2	0	0
2gvg_NAMPTFH_75786	-6.2	0	0
2gvg_NAMPTFH_87822	-6.2	0	0
2gvg_NAMPTFH_92709	-6.2	0	0
2gvg_NAMPTFH_125727	-6.1	0	0
2gvg_NAMPTFH_131986	-6.1	0	0
2gvg_NAMPTFH_153365	-6.1	0	0
2gvg_NAMPTFH_163158	-6.1	0	0
2gvg_NAMPTFH_164511	-6.1	0	0
2gvg_NAMPTFH_173103	-6.1	0	0
2gvg_NAMPTFH_175412	-6.1	0	0
2gvg_NAMPTFH_244387	-6.1	0	0
2gvg_NAMPTFH_272275	-6.1	0	0
2gvg_NAMPTFH_28377	-6.1	0	0
2gvg_NAMPTFH_309971	-6.1	0	0
2gvg_NAMPTFH_329284	-6.1	0	0
2gvg_NAMPTFH_343230	-6.1	0	0
2gvg_NAMPTFH_366807	-6.1	0	0
2gvg_NAMPTFH_374814	-6.1	0	0
2gvg_NAMPTFH_42774	-6.1	0	0
2gvg_NAMPTFH_54260	-6.1	0	0
2gvg_NAMPTFH_57318	-6.1	0	0
2gvg_NAMPTFH_57890	-6.1	0	0
2gvg_NAMPTFH_58907	-6.1	0	0
2gvg_NAMPTFH_622175	-6.1	0	0
2gvg_NAMPTFH_68657	-6.1	0	0
2gvg_NAMPTFH_6866	-6.1	0	0
2gvg_NAMPTFH_81018	-6.1	0	0
2gvg_NAMPTFH_87352	-6.1	0	0
2gvg_NAMPTFH_9489	-6.1	0	0
2gvg_NAMPTFH_97104	-6.1	0	0
2gvg_NAMPTFH_99756	-6.1	0	0
2gvg_NAMPTFH_102509	-6	0	0
2gvg_NAMPTFH_103770	-6	0	0
2gvg_NAMPTFH_106261	-6	0	0
2gvg_NAMPTFH_109885	-6	0	0
2gvg_NAMPTFH_10995	-6	0	0
2gvg_NAMPTFH_117386	-6	0	0
2gvg_NAMPTFH_122131	-6	0	0
2gvg_NAMPTFH_144982	-6	0	0
2gvg_NAMPTFH_14540	-6	0	0
2gvg_NAMPTFH_16646	-6	0	0
2gvg_NAMPTFH_191029	-6	0	0
2gvg_NAMPTFH_202883	-6	0	0
2gvg_NAMPTFH_241621	-6	0	0
2gvg_NAMPTFH_27628	-6	0	0
2gvg_NAMPTFH_298197	-6	0	0
2gvg_NAMPTFH_29874	-6	0	0
2gvg_NAMPTFH_3001	-6	0	0
2gvg_NAMPTFH_311723	-6	0	0
2gvg_NAMPTFH_319034	-6	0	0
2gvg_NAMPTFH_321484	-6	0	0
2gvg_NAMPTFH_327693	-6	0	0
2gvg_NAMPTFH_329676	-6	0	0
2gvg_NAMPTFH_35534	-6	0	0
2gvg_NAMPTFH_370387	-6	0	0
2gvg_NAMPTFH_39336	-6	0	0
2gvg_NAMPTFH_42014	-6	0	0
2gvg_NAMPTFH_45117	-6	0	0
2gvg_NAMPTFH_56906	-6	0	0
2gvg_NAMPTFH_56914	-6	0	0
2gvg_NAMPTFH_60239	-6	0	0
2gvg_NAMPTFH_60266	-6	0	0
2gvg_NAMPTFH_63314	-6	0	0
2gvg_NAMPTFH_68116	-6	0	0
2gvg_NAMPTFH_70959	-6	0	0
2gvg_NAMPTFH_75241	-6	0	0
2gvg_NAMPTFH_81213	-6	0	0
2gvg_NAMPTFH_85326	-6	0	0
2gvg_NAMPTFH_88962	-6	0	0
2gvg_NAMPTFH_91438	-6	0	0
2gvg_NAMPTFH_95204	-6	0	0
2gvg_NAMPTFH_108655	-5.9	0	0
2gvg_NAMPTFH_111107	-5.9	0	0
2gvg_NAMPTFH_117446	-5.9	0	0
2gvg_NAMPTFH_134785	-5.9	0	0
2gvg_NAMPTFH_15133	-5.9	0	0
2gvg_NAMPTFH_174027	-5.9	0	0
2gvg_NAMPTFH_176765	-5.9	0	0
2gvg_NAMPTFH_23906	-5.9	0	0
2gvg_NAMPTFH_281639	-5.9	0	0
2gvg_NAMPTFH_293334	-5.9	0	0
2gvg_NAMPTFH_303603	-5.9	0	0
2gvg_NAMPTFH_311074	-5.9	0	0
2gvg_NAMPTFH_319012	-5.9	0	0
2gvg_NAMPTFH_321517	-5.9	0	0
2gvg_NAMPTFH_370367	-5.9	0	0
2gvg_NAMPTFH_40817	-5.9	0	0
2gvg_NAMPTFH_47619	-5.9	0	0
2gvg_NAMPTFH_51936	-5.9	0	0
2gvg_NAMPTFH_53710	-5.9	0	0
2gvg_NAMPTFH_5784	-5.9	0	0
2gvg_NAMPTFH_62318	-5.9	0	0
2gvg_NAMPTFH_62665	-5.9	0	0
2gvg_NAMPTFH_63680	-5.9	0	0
2gvg_NAMPTFH_70717	-5.9	0	0
2gvg_NAMPTFH_89723	-5.9	0	0
2gvg_NAMPTFH_106045	-5.8	0	0
2gvg_NAMPTFH_109231	-5.8	0	0
2gvg_NAMPTFH_11141	-5.8	0	0
2gvg_NAMPTFH_113532	-5.8	0	0
2gvg_NAMPTFH_120844	-5.8	0	0
2gvg_NAMPTFH_122276	-5.8	0	0
2gvg_NAMPTFH_131982	-5.8	0	0
2gvg_NAMPTFH_134577	-5.8	0	0
2gvg_NAMPTFH_135351	-5.8	0	0
2gvg_NAMPTFH_160005	-5.8	0	0
2gvg_NAMPTFH_17796	-5.8	0	0
2gvg_NAMPTFH_194243	-5.8	0	0
2gvg_NAMPTFH_25368	-5.8	0	0
2gvg_NAMPTFH_27626	-5.8	0	0
2gvg_NAMPTFH_276369	-5.8	0	0
2gvg_NAMPTFH_343783	-5.8	0	0
2gvg_NAMPTFH_34769	-5.8	0	0
2gvg_NAMPTFH_361056	-5.8	0	0
2gvg_NAMPTFH_367428	-5.8	0	0
2gvg_NAMPTFH_37408	-5.8	0	0
2gvg_NAMPTFH_40669	-5.8	0	0
2gvg_NAMPTFH_41331	-5.8	0	0
2gvg_NAMPTFH_42021	-5.8	0	0
2gvg_NAMPTFH_55957	-5.8	0	0
2gvg_NAMPTFH_60373	-5.8	0	0
2gvg_NAMPTFH_81462	-5.8	0	0
2gvg_NAMPTFH_102025	-5.7	0	0
2gvg_NAMPTFH_109176	-5.7	0	0
2gvg_NAMPTFH_123141	-5.7	0	0
2gvg_NAMPTFH_154316	-5.7	0	0
2gvg_NAMPTFH_16162	-5.7	0	0
2gvg_NAMPTFH_16631	-5.7	0	0
2gvg_NAMPTFH_1751	-5.7	0	0
2gvg_NAMPTFH_193528	-5.7	0	0
2gvg_NAMPTFH_20192	-5.7	0	0
2gvg_NAMPTFH_31712	-5.7	0	0
2gvg_NAMPTFH_321506	-5.7	0	0
2gvg_NAMPTFH_366808	-5.7	0	0
2gvg_NAMPTFH_40467	-5.7	0	0
2gvg_NAMPTFH_51787	-5.7	0	0
2gvg_NAMPTFH_80807	-5.7	0	0
2gvg_NAMPTFH_85179	-5.7	0	0
2gvg_NAMPTFH_112125	-5.6	0	0
2gvg_NAMPTFH_123797	-5.6	0	0
2gvg_NAMPTFH_163104	-5.6	0	0
2gvg_NAMPTFH_173969	-5.6	0	0
2gvg_NAMPTFH_177952	-5.6	0	0
2gvg_NAMPTFH_194242	-5.6	0	0
2gvg_NAMPTFH_196148	-5.6	0	0
2gvg_NAMPTFH_287495	-5.6	0	0
2gvg_NAMPTFH_338205	-5.6	0	0
2gvg_NAMPTFH_342460	-5.6	0	0
2gvg_NAMPTFH_34777	-5.6	0	0
2gvg_NAMPTFH_43805	-5.6	0	0
2gvg_NAMPTFH_4936	-5.6	0	0
2gvg_NAMPTFH_53506	-5.6	0	0
2gvg_NAMPTFH_60530	-5.6	0	0
2gvg_NAMPTFH_62511	-5.6	0	0
2gvg_NAMPTFH_76015	-5.6	0	0
2gvg_NAMPTFH_7606	-5.6	0	0
2gvg_NAMPTFH_81660	-5.6	0	0
2gvg_NAMPTFH_97090	-5.6	0	0
2gvg_NAMPTFH_109528	-5.5	0	0
2gvg_NAMPTFH_14767	-5.5	0	0
2gvg_NAMPTFH_240502	-5.5	0	0
2gvg_NAMPTFH_246999	-5.5	0	0
2gvg_NAMPTFH_261037	-5.5	0	0
2gvg_NAMPTFH_28011	-5.5	0	0
2gvg_NAMPTFH_34774	-5.5	0	0
2gvg_NAMPTFH_351110	-5.5	0	0
2gvg_NAMPTFH_44819	-5.5	0	0
2gvg_NAMPTFH_55573	-5.5	0	0
2gvg_NAMPTFH_66837	-5.5	0	0
2gvg_NAMPTFH_83076	-5.5	0	0
2gvg_NAMPTFH_9064	-5.5	0	0
2gvg_NAMPTFH_109292	-5.4	0	0
2gvg_NAMPTFH_126405	-5.4	0	0
2gvg_NAMPTFH_134580	-5.4	0	0
2gvg_NAMPTFH_143241	-5.4	0	0
2gvg_NAMPTFH_156571	-5.4	0	0
2gvg_NAMPTFH_164965	-5.4	0	0
2gvg_NAMPTFH_22847	-5.4	0	0
2gvg_NAMPTFH_23225	-5.4	0	0
2gvg_NAMPTFH_303800	-5.4	0	0
2gvg_NAMPTFH_44680	-5.4	0	0
2gvg_NAMPTFH_60377	-5.4	0	0
2gvg_NAMPTFH_60548	-5.4	0	0
2gvg_NAMPTFH_62840	-5.4	0	0
2gvg_NAMPTFH_650438	-5.4	0	0
2gvg_NAMPTFH_89720	-5.4	0	0
2gvg_NAMPTFH_166900	-5.3	0	0
2gvg_NAMPTFH_206630	-5.3	0	0
2gvg_NAMPTFH_34012	-5.3	0	0
2gvg_NAMPTFH_42633	-5.3	0	0
2gvg_NAMPTFH_503425	-5.3	0	0
2gvg_NAMPTFH_55459	-5.3	0	0
2gvg_NAMPTFH_67546	-5.3	0	0
2gvg_NAMPTFH_77422	-5.3	0	0
2gvg_NAMPTFH_82769	-5.3	0	0
2gvg_NAMPTFH_84200	-5.3	0	0
2gvg_NAMPTFH_92753	-5.3	0	0
2gvg_NAMPTFH_169458	-5.2	0	0
2gvg_NAMPTFH_176324	-5.2	0	0
2gvg_NAMPTFH_19063	-5.2	0	0
2gvg_NAMPTFH_284701	-5.2	0	0
2gvg_NAMPTFH_29193	-5.2	0	0
2gvg_NAMPTFH_344494	-5.2	0	0
2gvg_NAMPTFH_664971	-5.2	0	0
2gvg_NAMPTFH_78999	-5.2	0	0
2gvg_NAMPTFH_145180	-5.1	0	0
2gvg_NAMPTFH_152393	-5.1	0	0
2gvg_NAMPTFH_195031	-5.1	0	0
2gvg_NAMPTFH_30041	-5.1	0	0
2gvg_NAMPTFH_43546	-5.1	0	0
2gvg_NAMPTFH_50199	-5.1	0	0
2gvg_NAMPTFH_64952	-5.1	0	0
2gvg_NAMPTFH_679449	-5.1	0	0
2gvg_NAMPTFH_78609	-5.1	0	0
2gvg_NAMPTFH_9461	-5.1	0	0
2gvg_NAMPTFH_149877	-5	0	0
2gvg_NAMPTFH_29851	-5	0	0
2gvg_NAMPTFH_34210	-5	0	0
2gvg_NAMPTFH_97538	-5	0	0
2gvg_NAMPTFH_159398	-4.9	0	0
2gvg_NAMPTFH_16021	-4.9	0	0
2gvg_NAMPTFH_169566	-4.9	0	0
2gvg_NAMPTFH_197049	-4.9	0	0
2gvg_NAMPTFH_41833	-4.9	0	0
2gvg_NAMPTFH_45719	-4.9	0	0
2gvg_NAMPTFH_67307	-4.9	0	0
2gvg_NAMPTFH_75071	-4.9	0	0
2gvg_NAMPTFH_75846	-4.9	0	0
2gvg_NAMPTFH_88324	-4.9	0	0
2gvg_NAMPTFH_96979	-4.9	0	0
2gvg_NAMPTFH_152632	-4.8	0	0
2gvg_NAMPTFH_37883	-4.8	0	0
2gvg_NAMPTFH_47496	-4.8	0	0
2gvg_NAMPTFH_40840	-4.7	0	0
2gvg_NAMPTFH_47881	-4.7	0	0
2gvg_NAMPTFH_48231	-4.7	0	0
2gvg_NAMPTFH_200686	-4.6	0	0
2gvg_NAMPTFH_672441	-4.6	0	0
2gvg_NAMPTFH_12588	-4.5	0	0
2gvg_NAMPTFH_127216	-4.5	0	0
2gvg_NAMPTFH_18473	-4.5	0	0
2gvg_NAMPTFH_49252	-4.5	0	0
2gvg_NAMPTFH_135857	-4.4	0	0
2gvg_NAMPTFH_148304	-4.4	0	0
2gvg_NAMPTFH_331198	-4.4	0	0
2gvg_NAMPTFH_365560	-4.4	0	0
2gvg_NAMPTFH_43013	-4.4	0	0
2gvg_NAMPTFH_50405	-4.4	0	0
2gvg_NAMPTFH_42028	-4.3	0	0
2gvg_NAMPTFH_93260	-4.3	0	0
2gvg_NAMPTFH_3323	-4.2	0	0
2gvg_NAMPTFH_38968	-4.2	0	0
2gvg_NAMPTFH_85331	-4.1	0	0
2gvg_NAMPTFH_29629	-4	0	0
2gvg_NAMPTFH_65248	-3.8	0	0
2gvg_NAMPTFH_343256	-2.7	0	0
2gvg_NAMPTFH_345647	-2.1	0	0
2gvg_NAMPTFH_354844	-1.7	0	0
2gvg_NAMPTFH_211490	-1.3	0	0
2gvg_NAMPTFH_330500	-0.8	0	0
2gvg_NAMPTFH_19990	36.1	0	0

## Sheet: Table 1 K389
K389 (Kristen)
Ligand	Binding Affinity	rmsd/ub	rmsd/lb
2gvg_NAMPTFH_61610	-9.9	0	0	Ordered from NCI cmpds 1-17
2gvg_NAMPTFH_345845	-9.4	0	0
2gvg_NAMPTFH_362639	-9.3	0	0
2gvg_NAMPTFH_202386	-9	0	0
2gvg_NAMPTFH_19803	-8.9	0	0	Compound 2
2gvg_NAMPTFH_84100	-8.9	0	0
2gvg_NAMPTFH_7218	-8.8	0	0
2gvg_NAMPTFH_112125	-8.6	0	0
2gvg_NAMPTFH_117197	-8.6	0	0
2gvg_NAMPTFH_319990	-8.6	0	0
2gvg_NAMPTFH_665497	-8.6	0	0	Ordered from NCI cmpds 18-52
2gvg_NAMPTFH_156565	-8.5	0	0
2gvg_NAMPTFH_30663	-8.5	0	0	Ordered NCI 6.6.13
2gvg_NAMPTFH_332670	-8.5	0	0
2gvg_NAMPTFH_324623	-8.4	0	0
2gvg_NAMPTFH_50654	-8.4	0	0
2gvg_NAMPTFH_80313	-8.4	0	0
2gvg_NAMPTFH_9037	-8.4	0	0	Compound 20
2gvg_NAMPTFH_130847	-8.3	0	0
2gvg_NAMPTFH_131467	-8.3	0	0
2gvg_NAMPTFH_227186	-8.3	0	0
2gvg_NAMPTFH_292140	-8.3	0	0
2gvg_NAMPTFH_372275	-8.3	0	0
2gvg_NAMPTFH_44584	-8.3	0	0
2gvg_NAMPTFH_601359	-8.3	0	0
2gvg_NAMPTFH_670283	-8.3	0	0
2gvg_NAMPTFH_679525	-8.3	0	0
2gvg_NAMPTFH_689002	-8.3	0	0
2gvg_NAMPTFH_70931	-8.3	0	0
2gvg_NAMPTFH_107679	-8.2	0	0
2gvg_NAMPTFH_128606	-8.2	0	0	Overlaps all 3 search spaces
2gvg_NAMPTFH_221019	-8.2	0	0	NCI deleted availability of compound
2gvg_NAMPTFH_343256	-8.2	0	0
2gvg_NAMPTFH_123527	-8.1	0	0
2gvg_NAMPTFH_127133	-8.1	0	0
2gvg_NAMPTFH_153391	-8.1	0	0
2gvg_NAMPTFH_19061	-8.1	0	0
2gvg_NAMPTFH_217697	-8.1	0	0
2gvg_NAMPTFH_298892	-8.1	0	0
2gvg_NAMPTFH_309892	-8.1	0	0
2gvg_NAMPTFH_33575	-8.1	0	0
2gvg_NAMPTFH_37553	-8.1	0	0
2gvg_NAMPTFH_37627	-8.1	0	0
2gvg_NAMPTFH_67436	-8.1	0	0
2gvg_NAMPTFH_87838	-8.1	0	0
2gvg_NAMPTFH_91529	-8.1	0	0
2gvg_NAMPTFH_96541	-8.1	0	0
2gvg_NAMPTFH_97920	-8.1	0	0
2gvg_NAMPTFH_107022	-8	0	0
2gvg_NAMPTFH_109747	-8	0	0
2gvg_NAMPTFH_116640	-8	0	0
2gvg_NAMPTFH_11668	-8	0	0
2gvg_NAMPTFH_166596	-8	0	0
2gvg_NAMPTFH_29200	-8	0	0
2gvg_NAMPTFH_295300	-8	0	0
2gvg_NAMPTFH_309874	-8	0	0
2gvg_NAMPTFH_36586	-8	0	0
2gvg_NAMPTFH_371765	-8	0	0
2gvg_NAMPTFH_380802	-8	0	0
2gvg_NAMPTFH_400938	-8	0	0
2gvg_NAMPTFH_44750	-8	0	0
2gvg_NAMPTFH_637578	-8	0	0
2gvg_NAMPTFH_76988	-8	0	0
2gvg_NAMPTFH_106231	-7.9	0	0
2gvg_NAMPTFH_116709	-7.9	0	0
2gvg_NAMPTFH_133075	-7.9	0	0
2gvg_NAMPTFH_135184	-7.9	0	0
2gvg_NAMPTFH_14311	-7.9	0	0
2gvg_NAMPTFH_146771	-7.9	0	0
2gvg_NAMPTFH_157725	-7.9	0	0
2gvg_NAMPTFH_163823	-7.9	0	0
2gvg_NAMPTFH_177862	-7.9	0	0
2gvg_NAMPTFH_19125	-7.9	0	0
2gvg_NAMPTFH_260594	-7.9	0	0
2gvg_NAMPTFH_26980	-7.9	0	0
2gvg_NAMPTFH_295486	-7.9	0	0
2gvg_NAMPTFH_3064	-7.9	0	0
2gvg_NAMPTFH_319436	-7.9	0	0
2gvg_NAMPTFH_335048	-7.9	0	0
2gvg_NAMPTFH_338106	-7.9	0	0
2gvg_NAMPTFH_339161	-7.9	0	0
2gvg_NAMPTFH_346578	-7.9	0	0
2gvg_NAMPTFH_401077	-7.9	0	0
2gvg_NAMPTFH_45572	-7.9	0	0
2gvg_NAMPTFH_54645	-7.9	0	0
2gvg_NAMPTFH_58904	-7.9	0	0
2gvg_NAMPTFH_60339	-7.9	0	0
2gvg_NAMPTFH_76478	-7.9	0	0
2gvg_NAMPTFH_96996	-7.9	0	0
2gvg_NAMPTFH_105827	-7.8	0	0
2gvg_NAMPTFH_107582	-7.8	0	0
2gvg_NAMPTFH_13156	-7.8	0	0
2gvg_NAMPTFH_131616	-7.8	0	0
2gvg_NAMPTFH_156516	-7.8	0	0
2gvg_NAMPTFH_164991	-7.8	0	0
2gvg_NAMPTFH_16736	-7.8	0	0
2gvg_NAMPTFH_215689	-7.8	0	0
2gvg_NAMPTFH_228150	-7.8	0	0
2gvg_NAMPTFH_293360	-7.8	0	0
2gvg_NAMPTFH_294625	-7.8	0	0
2gvg_NAMPTFH_308814	-7.8	0	0
2gvg_NAMPTFH_308835	-7.8	0	0
2gvg_NAMPTFH_328087	-7.8	0	0
2gvg_NAMPTFH_328403	-7.8	0	0
2gvg_NAMPTFH_331977	-7.8	0	0
2gvg_NAMPTFH_345647	-7.8	0	0
2gvg_NAMPTFH_37187	-7.8	0	0
2gvg_NAMPTFH_379099	-7.8	0	0
2gvg_NAMPTFH_45383	-7.8	0	0
2gvg_NAMPTFH_45545	-7.8	0	0
2gvg_NAMPTFH_46385	-7.8	0	0
2gvg_NAMPTFH_50650	-7.8	0	0
2gvg_NAMPTFH_603071	-7.8	0	0
2gvg_NAMPTFH_623638	-7.8	0	0
2gvg_NAMPTFH_634396	-7.8	0	0
2gvg_NAMPTFH_637359	-7.8	0	0
2gvg_NAMPTFH_7578	-7.8	0	0
2gvg_NAMPTFH_76747	-7.8	0	0
2gvg_NAMPTFH_83950	-7.8	0	0
2gvg_NAMPTFH_87690	-7.8	0	0
2gvg_NAMPTFH_94600	-7.8	0	0
2gvg_NAMPTFH_120290	-7.7	0	0
2gvg_NAMPTFH_13316	-7.7	0	0
2gvg_NAMPTFH_142335	-7.7	0	0
2gvg_NAMPTFH_144694	-7.7	0	0
2gvg_NAMPTFH_158413	-7.7	0	0
2gvg_NAMPTFH_159092	-7.7	0	0
2gvg_NAMPTFH_163443	-7.7	0	0
2gvg_NAMPTFH_191441	-7.7	0	0
2gvg_NAMPTFH_203837	-7.7	0	0
2gvg_NAMPTFH_211340	-7.7	0	0
2gvg_NAMPTFH_236254	-7.7	0	0
2gvg_NAMPTFH_263220	-7.7	0	0
2gvg_NAMPTFH_270071	-7.7	0	0
2gvg_NAMPTFH_280594	-7.7	0	0
2gvg_NAMPTFH_282137	-7.7	0	0
2gvg_NAMPTFH_330770	-7.7	0	0
2gvg_NAMPTFH_335979	-7.7	0	0
2gvg_NAMPTFH_359472	-7.7	0	0
2gvg_NAMPTFH_367306	-7.7	0	0
2gvg_NAMPTFH_367416	-7.7	0	0
2gvg_NAMPTFH_372287	-7.7	0	0
2gvg_NAMPTFH_372499	-7.7	0	0
2gvg_NAMPTFH_379651	-7.7	0	0
2gvg_NAMPTFH_38090	-7.7	0	0
2gvg_NAMPTFH_39984	-7.7	0	0
2gvg_NAMPTFH_4429	-7.7	0	0
2gvg_NAMPTFH_5157	-7.7	0	0
2gvg_NAMPTFH_55862	-7.7	0	0
2gvg_NAMPTFH_62685	-7.7	0	0
2gvg_NAMPTFH_641396	-7.7	0	0
2gvg_NAMPTFH_65537	-7.7	0	0
2gvg_NAMPTFH_93427	-7.7	0	0
2gvg_NAMPTFH_95909	-7.7	0	0
2gvg_NAMPTFH_99796	-7.7	0	0
2gvg_NAMPTFH_1014	-7.6	0	0
2gvg_NAMPTFH_103189	-7.6	0	0
2gvg_NAMPTFH_116702	-7.6	0	0
2gvg_NAMPTFH_118818	-7.6	0	0
2gvg_NAMPTFH_123418	-7.6	0	0
2gvg_NAMPTFH_179822	-7.6	0	0
2gvg_NAMPTFH_228137	-7.6	0	0
2gvg_NAMPTFH_246999	-7.6	0	0
2gvg_NAMPTFH_294153	-7.6	0	0
2gvg_NAMPTFH_303294	-7.6	0	0
2gvg_NAMPTFH_319435	-7.6	0	0
2gvg_NAMPTFH_327702	-7.6	0	0
2gvg_NAMPTFH_328111	-7.6	0	0
2gvg_NAMPTFH_329250	-7.6	0	0
2gvg_NAMPTFH_33173	-7.6	0	0
2gvg_NAMPTFH_339594	-7.6	0	0
2gvg_NAMPTFH_369066	-7.6	0	0
2gvg_NAMPTFH_369986	-7.6	0	0
2gvg_NAMPTFH_371178	-7.6	0	0
2gvg_NAMPTFH_37168	-7.6	0	0
2gvg_NAMPTFH_3753	-7.6	0	0
2gvg_NAMPTFH_378719	-7.6	0	0
2gvg_NAMPTFH_408860	-7.6	0	0
2gvg_NAMPTFH_41066	-7.6	0	0
2gvg_NAMPTFH_50651	-7.6	0	0
2gvg_NAMPTFH_50690	-7.6	0	0
2gvg_NAMPTFH_5476	-7.6	0	0
2gvg_NAMPTFH_5856	-7.6	0	0
2gvg_NAMPTFH_661221	-7.6	0	0
2gvg_NAMPTFH_69359	-7.6	0	0
2gvg_NAMPTFH_727038	-7.6	0	0
2gvg_NAMPTFH_7867	-7.6	0	0
2gvg_NAMPTFH_78697	-7.6	0	0
2gvg_NAMPTFH_107701	-7.5	0	0
2gvg_NAMPTFH_116339	-7.5	0	0
2gvg_NAMPTFH_12544	-7.5	0	0
2gvg_NAMPTFH_13051	-7.5	0	0
2gvg_NAMPTFH_133356	-7.5	0	0
2gvg_NAMPTFH_134137	-7.5	0	0
2gvg_NAMPTFH_135412	-7.5	0	0
2gvg_NAMPTFH_142446	-7.5	0	0
2gvg_NAMPTFH_19123	-7.5	0	0
2gvg_NAMPTFH_214029	-7.5	0	0
2gvg_NAMPTFH_21710	-7.5	0	0
2gvg_NAMPTFH_26744	-7.5	0	0
2gvg_NAMPTFH_288387	-7.5	0	0
2gvg_NAMPTFH_289359	-7.5	0	0
2gvg_NAMPTFH_305798	-7.5	0	0
2gvg_NAMPTFH_325014	-7.5	0	0
2gvg_NAMPTFH_326184	-7.5	0	0
2gvg_NAMPTFH_326375	-7.5	0	0
2gvg_NAMPTFH_34875	-7.5	0	0
2gvg_NAMPTFH_367474	-7.5	0	0
2gvg_NAMPTFH_367480	-7.5	0	0
2gvg_NAMPTFH_379555	-7.5	0	0
2gvg_NAMPTFH_38007	-7.5	0	0
2gvg_NAMPTFH_40306	-7.5	0	0
2gvg_NAMPTFH_41805	-7.5	0	0
2gvg_NAMPTFH_43088	-7.5	0	0
2gvg_NAMPTFH_43271	-7.5	0	0
2gvg_NAMPTFH_43998	-7.5	0	0
2gvg_NAMPTFH_45384	-7.5	0	0
2gvg_NAMPTFH_45527	-7.5	0	0
2gvg_NAMPTFH_48617	-7.5	0	0
2gvg_NAMPTFH_50648	-7.5	0	0
2gvg_NAMPTFH_55152	-7.5	0	0
2gvg_NAMPTFH_60183	-7.5	0	0
2gvg_NAMPTFH_63680	-7.5	0	0
2gvg_NAMPTFH_637827	-7.5	0	0
2gvg_NAMPTFH_645033	-7.5	0	0
2gvg_NAMPTFH_66020	-7.5	0	0
2gvg_NAMPTFH_70413	-7.5	0	0
2gvg_NAMPTFH_73735	-7.5	0	0
2gvg_NAMPTFH_92937	-7.5	0	0
2gvg_NAMPTFH_93033	-7.5	0	0
2gvg_NAMPTFH_105781	-7.4	0	0
2gvg_NAMPTFH_114414	-7.4	0	0
2gvg_NAMPTFH_11667	-7.4	0	0
2gvg_NAMPTFH_117987	-7.4	0	0
2gvg_NAMPTFH_118628	-7.4	0	0
2gvg_NAMPTFH_121868	-7.4	0	0
2gvg_NAMPTFH_123389	-7.4	0	0
2gvg_NAMPTFH_133351	-7.4	0	0
2gvg_NAMPTFH_136513	-7.4	0	0
2gvg_NAMPTFH_137399	-7.4	0	0
2gvg_NAMPTFH_146554	-7.4	0	0
2gvg_NAMPTFH_149050	-7.4	0	0
2gvg_NAMPTFH_156563	-7.4	0	0
2gvg_NAMPTFH_17148	-7.4	0	0
2gvg_NAMPTFH_204232	-7.4	0	0
2gvg_NAMPTFH_21683	-7.4	0	0
2gvg_NAMPTFH_27305	-7.4	0	0
2gvg_NAMPTFH_295358	-7.4	0	0
2gvg_NAMPTFH_305329	-7.4	0	0
2gvg_NAMPTFH_326182	-7.4	0	0
2gvg_NAMPTFH_32892	-7.4	0	0
2gvg_NAMPTFH_329249	-7.4	0	0
2gvg_NAMPTFH_331968	-7.4	0	0
2gvg_NAMPTFH_333544	-7.4	0	0
2gvg_NAMPTFH_341196	-7.4	0	0
2gvg_NAMPTFH_34879	-7.4	0	0
2gvg_NAMPTFH_350625	-7.4	0	0
2gvg_NAMPTFH_358311	-7.4	0	0
2gvg_NAMPTFH_36525	-7.4	0	0
2gvg_NAMPTFH_375981	-7.4	0	0
2gvg_NAMPTFH_375997	-7.4	0	0
2gvg_NAMPTFH_376254	-7.4	0	0
2gvg_NAMPTFH_41098	-7.4	0	0
2gvg_NAMPTFH_45536	-7.4	0	0
2gvg_NAMPTFH_4921	-7.4	0	0
2gvg_NAMPTFH_56410	-7.4	0	0
2gvg_NAMPTFH_607097	-7.4	0	0
2gvg_NAMPTFH_661122	-7.4	0	0
2gvg_NAMPTFH_6844	-7.4	0	0
2gvg_NAMPTFH_69421	-7.4	0	0
2gvg_NAMPTFH_73254	-7.4	0	0
2gvg_NAMPTFH_7572	-7.4	0	0
2gvg_NAMPTFH_96021	-7.4	0	0
2gvg_NAMPTFH_99634	-7.4	0	0
2gvg_NAMPTFH_103520	-7.3	0	0
2gvg_NAMPTFH_110899	-7.3	0	0
2gvg_NAMPTFH_112541	-7.3	0	0
2gvg_NAMPTFH_112547	-7.3	0	0
2gvg_NAMPTFH_114997	-7.3	0	0
2gvg_NAMPTFH_117028	-7.3	0	0
2gvg_NAMPTFH_120289	-7.3	0	0
2gvg_NAMPTFH_120307	-7.3	0	0
2gvg_NAMPTFH_125344	-7.3	0	0
2gvg_NAMPTFH_14142	-7.3	0	0
2gvg_NAMPTFH_143241	-7.3	0	0
2gvg_NAMPTFH_153399	-7.3	0	0
2gvg_NAMPTFH_158549	-7.3	0	0
2gvg_NAMPTFH_159566	-7.3	0	0
2gvg_NAMPTFH_16437	-7.3	0	0
2gvg_NAMPTFH_165704	-7.3	0	0
2gvg_NAMPTFH_186200	-7.3	0	0
2gvg_NAMPTFH_191454	-7.3	0	0
2gvg_NAMPTFH_201631	-7.3	0	0
2gvg_NAMPTFH_207895	-7.3	0	0
2gvg_NAMPTFH_22801	-7.3	0	0
2gvg_NAMPTFH_22881	-7.3	0	0
2gvg_NAMPTFH_241998	-7.3	0	0
2gvg_NAMPTFH_26692	-7.3	0	0
2gvg_NAMPTFH_270916	-7.3	0	0
2gvg_NAMPTFH_283845	-7.3	0	0
2gvg_NAMPTFH_300289	-7.3	0	0
2gvg_NAMPTFH_30813	-7.3	0	0
2gvg_NAMPTFH_308849	-7.3	0	0
2gvg_NAMPTFH_310354	-7.3	0	0
2gvg_NAMPTFH_321496	-7.3	0	0
2gvg_NAMPTFH_321502	-7.3	0	0
2gvg_NAMPTFH_329065	-7.3	0	0
2gvg_NAMPTFH_330796	-7.3	0	0
2gvg_NAMPTFH_33182	-7.3	0	0
2gvg_NAMPTFH_343526	-7.3	0	0
2gvg_NAMPTFH_363801	-7.3	0	0
2gvg_NAMPTFH_36818	-7.3	0	0
2gvg_NAMPTFH_369070	-7.3	0	0
2gvg_NAMPTFH_372769	-7.3	0	0
2gvg_NAMPTFH_37612	-7.3	0	0
2gvg_NAMPTFH_379639	-7.3	0	0
2gvg_NAMPTFH_379697	-7.3	0	0
2gvg_NAMPTFH_39938	-7.3	0	0
2gvg_NAMPTFH_50688	-7.3	0	0
2gvg_NAMPTFH_59620	-7.3	0	0
2gvg_NAMPTFH_630602	-7.3	0	0
2gvg_NAMPTFH_63543	-7.3	0	0
2gvg_NAMPTFH_636734	-7.3	0	0
2gvg_NAMPTFH_651084	-7.3	0	0
2gvg_NAMPTFH_66695	-7.3	0	0
2gvg_NAMPTFH_71795	-7.3	0	0
2gvg_NAMPTFH_71866	-7.3	0	0
2gvg_NAMPTFH_76350	-7.3	0	0
2gvg_NAMPTFH_81493	-7.3	0	0
2gvg_NAMPTFH_82560	-7.3	0	0
2gvg_NAMPTFH_83715	-7.3	0	0
2gvg_NAMPTFH_89258	-7.3	0	0
2gvg_NAMPTFH_95916	-7.3	0	0
2gvg_NAMPTFH_99867	-7.3	0	0
2gvg_NAMPTFH_106464	-7.2	0	0
2gvg_NAMPTFH_108783	-7.2	0	0
2gvg_NAMPTFH_11023	-7.2	0	0
2gvg_NAMPTFH_111847	-7.2	0	0
2gvg_NAMPTFH_11296	-7.2	0	0
2gvg_NAMPTFH_114449	-7.2	0	0
2gvg_NAMPTFH_116644	-7.2	0	0
2gvg_NAMPTFH_117268	-7.2	0	0
2gvg_NAMPTFH_125095	-7.2	0	0
2gvg_NAMPTFH_13294	-7.2	0	0
2gvg_NAMPTFH_13800	-7.2	0	0
2gvg_NAMPTFH_146557	-7.2	0	0
2gvg_NAMPTFH_146770	-7.2	0	0
2gvg_NAMPTFH_149054	-7.2	0	0
2gvg_NAMPTFH_151252	-7.2	0	0
2gvg_NAMPTFH_154585	-7.2	0	0
2gvg_NAMPTFH_158959	-7.2	0	0
2gvg_NAMPTFH_164459	-7.2	0	0
2gvg_NAMPTFH_164676	-7.2	0	0
2gvg_NAMPTFH_16722	-7.2	0	0
2gvg_NAMPTFH_203912	-7.2	0	0
2gvg_NAMPTFH_209901	-7.2	0	0
2gvg_NAMPTFH_211356	-7.2	0	0
2gvg_NAMPTFH_214009	-7.2	0	0
2gvg_NAMPTFH_215684	-7.2	0	0
2gvg_NAMPTFH_21709	-7.2	0	0
2gvg_NAMPTFH_22070	-7.2	0	0
2gvg_NAMPTFH_23123	-7.2	0	0
2gvg_NAMPTFH_245091	-7.2	0	0
2gvg_NAMPTFH_25678	-7.2	0	0
2gvg_NAMPTFH_275266	-7.2	0	0
2gvg_NAMPTFH_276736	-7.2	0	0
2gvg_NAMPTFH_280058	-7.2	0	0
2gvg_NAMPTFH_2805	-7.2	0	0
2gvg_NAMPTFH_294150	-7.2	0	0
2gvg_NAMPTFH_299514	-7.2	0	0
2gvg_NAMPTFH_300540	-7.2	0	0
2gvg_NAMPTFH_30260	-7.2	0	0
2gvg_NAMPTFH_3076	-7.2	0	0
2gvg_NAMPTFH_307703	-7.2	0	0
2gvg_NAMPTFH_310113	-7.2	0	0
2gvg_NAMPTFH_311165	-7.2	0	0
2gvg_NAMPTFH_316458	-7.2	0	0
2gvg_NAMPTFH_317605	-7.2	0	0
2gvg_NAMPTFH_319709	-7.2	0	0
2gvg_NAMPTFH_329052	-7.2	0	0
2gvg_NAMPTFH_33353	-7.2	0	0
2gvg_NAMPTFH_350187	-7.2	0	0
2gvg_NAMPTFH_354261	-7.2	0	0
2gvg_NAMPTFH_36753	-7.2	0	0
2gvg_NAMPTFH_370383	-7.2	0	0
2gvg_NAMPTFH_375105	-7.2	0	0
2gvg_NAMPTFH_37641	-7.2	0	0
2gvg_NAMPTFH_379696	-7.2	0	0
2gvg_NAMPTFH_382035	-7.2	0	0
2gvg_NAMPTFH_40749	-7.2	0	0
2gvg_NAMPTFH_41148	-7.2	0	0
2gvg_NAMPTFH_4292	-7.2	0	0
2gvg_NAMPTFH_46075	-7.2	0	0
2gvg_NAMPTFH_49643	-7.2	0	0
2gvg_NAMPTFH_5426	-7.2	0	0
2gvg_NAMPTFH_54709	-7.2	0	0
2gvg_NAMPTFH_5564	-7.2	0	0
2gvg_NAMPTFH_636718	-7.2	0	0
2gvg_NAMPTFH_64672	-7.2	0	0
2gvg_NAMPTFH_70895	-7.2	0	0
2gvg_NAMPTFH_78623	-7.2	0	0
2gvg_NAMPTFH_79582	-7.2	0	0
2gvg_NAMPTFH_81750	-7.2	0	0
2gvg_NAMPTFH_88795	-7.2	0	0
2gvg_NAMPTFH_98026	-7.2	0	0
2gvg_NAMPTFH_99925	-7.2	0	0
2gvg_NAMPTFH_10211	-7.1	0	0
2gvg_NAMPTFH_105348	-7.1	0	0
2gvg_NAMPTFH_105798	-7.1	0	0
2gvg_NAMPTFH_110300	-7.1	0	0
2gvg_NAMPTFH_111194	-7.1	0	0
2gvg_NAMPTFH_11826	-7.1	0	0
2gvg_NAMPTFH_11991	-7.1	0	0
2gvg_NAMPTFH_130872	-7.1	0	0
2gvg_NAMPTFH_145992	-7.1	0	0
2gvg_NAMPTFH_15358	-7.1	0	0
2gvg_NAMPTFH_15784	-7.1	0	0
2gvg_NAMPTFH_159686	-7.1	0	0
2gvg_NAMPTFH_163910	-7.1	0	0
2gvg_NAMPTFH_17055	-7.1	0	0
2gvg_NAMPTFH_170578	-7.1	0	0
2gvg_NAMPTFH_19141	-7.1	0	0
2gvg_NAMPTFH_19824	-7.1	0	0
2gvg_NAMPTFH_201863	-7.1	0	0
2gvg_NAMPTFH_211490	-7.1	0	0
2gvg_NAMPTFH_21333	-7.1	0	0
2gvg_NAMPTFH_270063	-7.1	0	0
2gvg_NAMPTFH_275971	-7.1	0	0
2gvg_NAMPTFH_292923	-7.1	0	0
2gvg_NAMPTFH_31069	-7.1	0	0
2gvg_NAMPTFH_343549	-7.1	0	0
2gvg_NAMPTFH_354844	-7.1	0	0
2gvg_NAMPTFH_357683	-7.1	0	0
2gvg_NAMPTFH_36923	-7.1	0	0
2gvg_NAMPTFH_372146	-7.1	0	0
2gvg_NAMPTFH_373600	-7.1	0	0
2gvg_NAMPTFH_379388	-7.1	0	0
2gvg_NAMPTFH_400770	-7.1	0	0
2gvg_NAMPTFH_40275	-7.1	0	0
2gvg_NAMPTFH_4263	-7.1	0	0
2gvg_NAMPTFH_43344	-7.1	0	0
2gvg_NAMPTFH_46615	-7.1	0	0
2gvg_NAMPTFH_48388	-7.1	0	0
2gvg_NAMPTFH_51683	-7.1	0	0
2gvg_NAMPTFH_55845	-7.1	0	0
2gvg_NAMPTFH_57103	-7.1	0	0
2gvg_NAMPTFH_58724	-7.1	0	0
2gvg_NAMPTFH_60659	-7.1	0	0
2gvg_NAMPTFH_6101	-7.1	0	0
2gvg_NAMPTFH_636717	-7.1	0	0
2gvg_NAMPTFH_645330	-7.1	0	0
2gvg_NAMPTFH_646976	-7.1	0	0
2gvg_NAMPTFH_64876	-7.1	0	0
2gvg_NAMPTFH_65689	-7.1	0	0
2gvg_NAMPTFH_680516	-7.1	0	0
2gvg_NAMPTFH_70307	-7.1	0	0
2gvg_NAMPTFH_7962	-7.1	0	0
2gvg_NAMPTFH_81120	-7.1	0	0
2gvg_NAMPTFH_8179	-7.1	0	0
2gvg_NAMPTFH_85433	-7.1	0	0
2gvg_NAMPTFH_91340	-7.1	0	0
2gvg_NAMPTFH_91356	-7.1	0	0
2gvg_NAMPTFH_93945	-7.1	0	0
2gvg_NAMPTFH_98683	-7.1	0	0
2gvg_NAMPTFH_100120	-7	0	0
2gvg_NAMPTFH_101789	-7	0	0
2gvg_NAMPTFH_109174	-7	0	0
2gvg_NAMPTFH_11307	-7	0	0
2gvg_NAMPTFH_114490	-7	0	0
2gvg_NAMPTFH_11624	-7	0	0
2gvg_NAMPTFH_117922	-7	0	0
2gvg_NAMPTFH_121182	-7	0	0
2gvg_NAMPTFH_122253	-7	0	0
2gvg_NAMPTFH_126226	-7	0	0
2gvg_NAMPTFH_126757	-7	0	0
2gvg_NAMPTFH_127886	-7	0	0
2gvg_NAMPTFH_130801	-7	0	0
2gvg_NAMPTFH_134199	-7	0	0
2gvg_NAMPTFH_140899	-7	0	0
2gvg_NAMPTFH_14303	-7	0	0
2gvg_NAMPTFH_14396	-7	0	0
2gvg_NAMPTFH_156957	-7	0	0
2gvg_NAMPTFH_170001	-7	0	0
2gvg_NAMPTFH_170955	-7	0	0
2gvg_NAMPTFH_177407	-7	0	0
2gvg_NAMPTFH_210816	-7	0	0
2gvg_NAMPTFH_215721	-7	0	0
2gvg_NAMPTFH_21603	-7	0	0
2gvg_NAMPTFH_228155	-7	0	0
2gvg_NAMPTFH_234945	-7	0	0
2gvg_NAMPTFH_252359	-7	0	0
2gvg_NAMPTFH_25435	-7	0	0
2gvg_NAMPTFH_25457	-7	0	0
2gvg_NAMPTFH_268251	-7	0	0
2gvg_NAMPTFH_278323	-7	0	0
2gvg_NAMPTFH_288024	-7	0	0
2gvg_NAMPTFH_290311	-7	0	0
2gvg_NAMPTFH_294161	-7	0	0
2gvg_NAMPTFH_30930	-7	0	0
2gvg_NAMPTFH_312606	-7	0	0
2gvg_NAMPTFH_321491	-7	0	0
2gvg_NAMPTFH_326644	-7	0	0
2gvg_NAMPTFH_326757	-7	0	0
2gvg_NAMPTFH_328010	-7	0	0
2gvg_NAMPTFH_3323	-7	0	0
2gvg_NAMPTFH_332452	-7	0	0
2gvg_NAMPTFH_342459	-7	0	0
2gvg_NAMPTFH_347463	-7	0	0
2gvg_NAMPTFH_35676	-7	0	0
2gvg_NAMPTFH_362093	-7	0	0
2gvg_NAMPTFH_380279	-7	0	0
2gvg_NAMPTFH_403379	-7	0	0
2gvg_NAMPTFH_407628	-7	0	0
2gvg_NAMPTFH_408734	-7	0	0
2gvg_NAMPTFH_47617	-7	0	0
2gvg_NAMPTFH_479	-7	0	0
2gvg_NAMPTFH_51351	-7	0	0
2gvg_NAMPTFH_55691	-7	0	0
2gvg_NAMPTFH_60303	-7	0	0
2gvg_NAMPTFH_631160	-7	0	0
2gvg_NAMPTFH_645987	-7	0	0
2gvg_NAMPTFH_683648	-7	0	0
2gvg_NAMPTFH_68971	-7	0	0
2gvg_NAMPTFH_71097	-7	0	0
2gvg_NAMPTFH_8090	-7	0	0
2gvg_NAMPTFH_83961	-7	0	0
2gvg_NAMPTFH_89821	-7	0	0
2gvg_NAMPTFH_91368	-7	0	0
2gvg_NAMPTFH_91396	-7	0	0
2gvg_NAMPTFH_100708	-6.9	0	0
2gvg_NAMPTFH_105584	-6.9	0	0
2gvg_NAMPTFH_106863	-6.9	0	0
2gvg_NAMPTFH_107522	-6.9	0	0
2gvg_NAMPTFH_108753	-6.9	0	0
2gvg_NAMPTFH_11664	-6.9	0	0
2gvg_NAMPTFH_121268	-6.9	0	0
2gvg_NAMPTFH_122297	-6.9	0	0
2gvg_NAMPTFH_122819	-6.9	0	0
2gvg_NAMPTFH_126347	-6.9	0	0
2gvg_NAMPTFH_126837	-6.9	0	0
2gvg_NAMPTFH_14304	-6.9	0	0
2gvg_NAMPTFH_1451	-6.9	0	0
2gvg_NAMPTFH_146769	-6.9	0	0
2gvg_NAMPTFH_150432	-6.9	0	0
2gvg_NAMPTFH_152551	-6.9	0	0
2gvg_NAMPTFH_153172	-6.9	0	0
2gvg_NAMPTFH_15359	-6.9	0	0
2gvg_NAMPTFH_154389	-6.9	0	0
2gvg_NAMPTFH_158383	-6.9	0	0
2gvg_NAMPTFH_159632	-6.9	0	0
2gvg_NAMPTFH_163639	-6.9	0	0
2gvg_NAMPTFH_164464	-6.9	0	0
2gvg_NAMPTFH_168225	-6.9	0	0
2gvg_NAMPTFH_173101	-6.9	0	0
2gvg_NAMPTFH_176736	-6.9	0	0
2gvg_NAMPTFH_186067	-6.9	0	0
2gvg_NAMPTFH_19136	-6.9	0	0
2gvg_NAMPTFH_19970	-6.9	0	0
2gvg_NAMPTFH_215718	-6.9	0	0
2gvg_NAMPTFH_216183	-6.9	0	0
2gvg_NAMPTFH_216606	-6.9	0	0
2gvg_NAMPTFH_216607	-6.9	0	0
2gvg_NAMPTFH_216623	-6.9	0	0
2gvg_NAMPTFH_217306	-6.9	0	0
2gvg_NAMPTFH_22806	-6.9	0	0
2gvg_NAMPTFH_234348	-6.9	0	0
2gvg_NAMPTFH_24032	-6.9	0	0
2gvg_NAMPTFH_24951	-6.9	0	0
2gvg_NAMPTFH_281307	-6.9	0	0
2gvg_NAMPTFH_289365	-6.9	0	0
2gvg_NAMPTFH_292826	-6.9	0	0
2gvg_NAMPTFH_30205	-6.9	0	0
2gvg_NAMPTFH_302584	-6.9	0	0
2gvg_NAMPTFH_33005	-6.9	0	0
2gvg_NAMPTFH_33570	-6.9	0	0
2gvg_NAMPTFH_33738	-6.9	0	0
2gvg_NAMPTFH_338042	-6.9	0	0
2gvg_NAMPTFH_339316	-6.9	0	0
2gvg_NAMPTFH_339589	-6.9	0	0
2gvg_NAMPTFH_34910	-6.9	0	0
2gvg_NAMPTFH_351674	-6.9	0	0
2gvg_NAMPTFH_372767	-6.9	0	0
2gvg_NAMPTFH_39047	-6.9	0	0
2gvg_NAMPTFH_45815	-6.9	0	0
2gvg_NAMPTFH_48443	-6.9	0	0
2gvg_NAMPTFH_51349	-6.9	0	0
2gvg_NAMPTFH_60013	-6.9	0	0
2gvg_NAMPTFH_660300	-6.9	0	0
2gvg_NAMPTFH_68841	-6.9	0	0
2gvg_NAMPTFH_73054	-6.9	0	0
2gvg_NAMPTFH_73295	-6.9	0	0
2gvg_NAMPTFH_7524	-6.9	0	0
2gvg_NAMPTFH_79559	-6.9	0	0
2gvg_NAMPTFH_80997	-6.9	0	0
2gvg_NAMPTFH_86467	-6.9	0	0
2gvg_NAMPTFH_91382	-6.9	0	0
2gvg_NAMPTFH_91516	-6.9	0	0
2gvg_NAMPTFH_92794	-6.9	0	0
2gvg_NAMPTFH_9782	-6.9	0	0
2gvg_NAMPTFH_101345	-6.8	0	0
2gvg_NAMPTFH_106461	-6.8	0	0
2gvg_NAMPTFH_108750	-6.8	0	0
2gvg_NAMPTFH_118723	-6.8	0	0
2gvg_NAMPTFH_12028	-6.8	0	0
2gvg_NAMPTFH_122376	-6.8	0	0
2gvg_NAMPTFH_124146	-6.8	0	0
2gvg_NAMPTFH_13487	-6.8	0	0
2gvg_NAMPTFH_137112	-6.8	0	0
2gvg_NAMPTFH_138389	-6.8	0	0
2gvg_NAMPTFH_13974	-6.8	0	0
2gvg_NAMPTFH_14398	-6.8	0	0
2gvg_NAMPTFH_146071	-6.8	0	0
2gvg_NAMPTFH_147358	-6.8	0	0
2gvg_NAMPTFH_14771	-6.8	0	0
2gvg_NAMPTFH_149312	-6.8	0	0
2gvg_NAMPTFH_150114	-6.8	0	0
2gvg_NAMPTFH_156616	-6.8	0	0
2gvg_NAMPTFH_157940	-6.8	0	0
2gvg_NAMPTFH_163802	-6.8	0	0
2gvg_NAMPTFH_166637	-6.8	0	0
2gvg_NAMPTFH_17128	-6.8	0	0
2gvg_NAMPTFH_17362	-6.8	0	0
2gvg_NAMPTFH_19108	-6.8	0	0
2gvg_NAMPTFH_195327	-6.8	0	0
2gvg_NAMPTFH_201868	-6.8	0	0
2gvg_NAMPTFH_202705	-6.8	0	0
2gvg_NAMPTFH_204262	-6.8	0	0
2gvg_NAMPTFH_204939	-6.8	0	0
2gvg_NAMPTFH_205909	-6.8	0	0
2gvg_NAMPTFH_21034	-6.8	0	0
2gvg_NAMPTFH_236246	-6.8	0	0
2gvg_NAMPTFH_241619	-6.8	0	0
2gvg_NAMPTFH_242557	-6.8	0	0
2gvg_NAMPTFH_252172	-6.8	0	0
2gvg_NAMPTFH_282187	-6.8	0	0
2gvg_NAMPTFH_284234	-6.8	0	0
2gvg_NAMPTFH_288519	-6.8	0	0
2gvg_NAMPTFH_294623	-6.8	0	0
2gvg_NAMPTFH_305743	-6.8	0	0
2gvg_NAMPTFH_31698	-6.8	0	0
2gvg_NAMPTFH_32838	-6.8	0	0
2gvg_NAMPTFH_335504	-6.8	0	0
2gvg_NAMPTFH_337726	-6.8	0	0
2gvg_NAMPTFH_338519	-6.8	0	0
2gvg_NAMPTFH_34219	-6.8	0	0
2gvg_NAMPTFH_345850	-6.8	0	0
2gvg_NAMPTFH_374703	-6.8	0	0
2gvg_NAMPTFH_375982	-6.8	0	0
2gvg_NAMPTFH_42212	-6.8	0	0
2gvg_NAMPTFH_43409	-6.8	0	0
2gvg_NAMPTFH_48964	-6.8	0	0
2gvg_NAMPTFH_50680	-6.8	0	0
2gvg_NAMPTFH_53275	-6.8	0	0
2gvg_NAMPTFH_57794	-6.8	0	0
2gvg_NAMPTFH_6268	-6.8	0	0
2gvg_NAMPTFH_632536	-6.8	0	0
2gvg_NAMPTFH_637343	-6.8	0	0
2gvg_NAMPTFH_638080	-6.8	0	0
2gvg_NAMPTFH_660151	-6.8	0	0
2gvg_NAMPTFH_6731	-6.8	0	0
2gvg_NAMPTFH_72947	-6.8	0	0
2gvg_NAMPTFH_79139	-6.8	0	0
2gvg_NAMPTFH_87084	-6.8	0	0
2gvg_NAMPTFH_87136	-6.8	0	0
2gvg_NAMPTFH_88402	-6.8	0	0
2gvg_NAMPTFH_88600	-6.8	0	0
2gvg_NAMPTFH_89201	-6.8	0	0
2gvg_NAMPTFH_91355	-6.8	0	0
2gvg_NAMPTFH_91378	-6.8	0	0
2gvg_NAMPTFH_91397	-6.8	0	0
2gvg_NAMPTFH_92207	-6.8	0	0
2gvg_NAMPTFH_92849	-6.8	0	0
2gvg_NAMPTFH_93817	-6.8	0	0
2gvg_NAMPTFH_103775	-6.7	0	0
2gvg_NAMPTFH_105432	-6.7	0	0
2gvg_NAMPTFH_106282	-6.7	0	0
2gvg_NAMPTFH_109128	-6.7	0	0
2gvg_NAMPTFH_117741	-6.7	0	0
2gvg_NAMPTFH_120622	-6.7	0	0
2gvg_NAMPTFH_121781	-6.7	0	0
2gvg_NAMPTFH_12488	-6.7	0	0
2gvg_NAMPTFH_13176	-6.7	0	0
2gvg_NAMPTFH_13616	-6.7	0	0
2gvg_NAMPTFH_144958	-6.7	0	0
2gvg_NAMPTFH_147866	-6.7	0	0
2gvg_NAMPTFH_153365	-6.7	0	0
2gvg_NAMPTFH_1614	-6.7	0	0
2gvg_NAMPTFH_163144	-6.7	0	0
2gvg_NAMPTFH_166846	-6.7	0	0
2gvg_NAMPTFH_174027	-6.7	0	0
2gvg_NAMPTFH_19115	-6.7	0	0
2gvg_NAMPTFH_193043	-6.7	0	0
2gvg_NAMPTFH_201659	-6.7	0	0
2gvg_NAMPTFH_204665	-6.7	0	0
2gvg_NAMPTFH_215275	-6.7	0	0
2gvg_NAMPTFH_2561	-6.7	0	0
2gvg_NAMPTFH_25673	-6.7	0	0
2gvg_NAMPTFH_26349	-6.7	0	0
2gvg_NAMPTFH_274905	-6.7	0	0
2gvg_NAMPTFH_303244	-6.7	0	0
2gvg_NAMPTFH_303612	-6.7	0	0
2gvg_NAMPTFH_308848	-6.7	0	0
2gvg_NAMPTFH_3193	-6.7	0	0
2gvg_NAMPTFH_319424	-6.7	0	0
2gvg_NAMPTFH_33010	-6.7	0	0
2gvg_NAMPTFH_331972	-6.7	0	0
2gvg_NAMPTFH_338564	-6.7	0	0
2gvg_NAMPTFH_339578	-6.7	0	0
2gvg_NAMPTFH_341074	-6.7	0	0
2gvg_NAMPTFH_35534	-6.7	0	0
2gvg_NAMPTFH_35964	-6.7	0	0
2gvg_NAMPTFH_36317	-6.7	0	0
2gvg_NAMPTFH_364889	-6.7	0	0
2gvg_NAMPTFH_36520	-6.7	0	0
2gvg_NAMPTFH_36693	-6.7	0	0
2gvg_NAMPTFH_373535	-6.7	0	0
2gvg_NAMPTFH_37433	-6.7	0	0
2gvg_NAMPTFH_379538	-6.7	0	0
2gvg_NAMPTFH_38743	-6.7	0	0
2gvg_NAMPTFH_40269	-6.7	0	0
2gvg_NAMPTFH_40614	-6.7	0	0
2gvg_NAMPTFH_45086	-6.7	0	0
2gvg_NAMPTFH_45745	-6.7	0	0
2gvg_NAMPTFH_50572	-6.7	0	0
2gvg_NAMPTFH_51331	-6.7	0	0
2gvg_NAMPTFH_522131	-6.7	0	0
2gvg_NAMPTFH_52241	-6.7	0	0
2gvg_NAMPTFH_53934	-6.7	0	0
2gvg_NAMPTFH_55172	-6.7	0	0
2gvg_NAMPTFH_56287	-6.7	0	0
2gvg_NAMPTFH_56455	-6.7	0	0
2gvg_NAMPTFH_60419	-6.7	0	0
2gvg_NAMPTFH_605333	-6.7	0	0
2gvg_NAMPTFH_60785	-6.7	0	0
2gvg_NAMPTFH_61642	-6.7	0	0
2gvg_NAMPTFH_61910	-6.7	0	0
2gvg_NAMPTFH_70534	-6.7	0	0
2gvg_NAMPTFH_70799	-6.7	0	0
2gvg_NAMPTFH_7436	-6.7	0	0
2gvg_NAMPTFH_76549	-6.7	0	0
2gvg_NAMPTFH_79253	-6.7	0	0
2gvg_NAMPTFH_80735	-6.7	0	0
2gvg_NAMPTFH_82269	-6.7	0	0
2gvg_NAMPTFH_87010	-6.7	0	0
2gvg_NAMPTFH_88882	-6.7	0	0
2gvg_NAMPTFH_88883	-6.7	0	0
2gvg_NAMPTFH_89602	-6.7	0	0
2gvg_NAMPTFH_89759	-6.7	0	0
2gvg_NAMPTFH_91357	-6.7	0	0
2gvg_NAMPTFH_9852	-6.7	0	0
2gvg_NAMPTFH_98938	-6.7	0	0
2gvg_NAMPTFH_99663	-6.7	0	0
2gvg_NAMPTFH_101679	-6.6	0	0
2gvg_NAMPTFH_106506	-6.6	0	0
2gvg_NAMPTFH_106570	-6.6	0	0
2gvg_NAMPTFH_108972	-6.6	0	0
2gvg_NAMPTFH_110332	-6.6	0	0
2gvg_NAMPTFH_112203	-6.6	0	0
2gvg_NAMPTFH_11276	-6.6	0	0
2gvg_NAMPTFH_11643	-6.6	0	0
2gvg_NAMPTFH_11881	-6.6	0	0
2gvg_NAMPTFH_119805	-6.6	0	0
2gvg_NAMPTFH_12262	-6.6	0	0
2gvg_NAMPTFH_129929	-6.6	0	0
2gvg_NAMPTFH_133002	-6.6	0	0
2gvg_NAMPTFH_135381	-6.6	0	0
2gvg_NAMPTFH_13658	-6.6	0	0
2gvg_NAMPTFH_138398	-6.6	0	0
2gvg_NAMPTFH_139021	-6.6	0	0
2gvg_NAMPTFH_141538	-6.6	0	0
2gvg_NAMPTFH_143974	-6.6	0	0
2gvg_NAMPTFH_153330	-6.6	0	0
2gvg_NAMPTFH_15372	-6.6	0	0
2gvg_NAMPTFH_1620	-6.6	0	0
2gvg_NAMPTFH_16416	-6.6	0	0
2gvg_NAMPTFH_164678	-6.6	0	0
2gvg_NAMPTFH_165701	-6.6	0	0
2gvg_NAMPTFH_165883	-6.6	0	0
2gvg_NAMPTFH_176367	-6.6	0	0
2gvg_NAMPTFH_186194	-6.6	0	0
2gvg_NAMPTFH_18883	-6.6	0	0
2gvg_NAMPTFH_23715	-6.6	0	0
2gvg_NAMPTFH_238929	-6.6	0	0
2gvg_NAMPTFH_24113	-6.6	0	0
2gvg_NAMPTFH_277806	-6.6	0	0
2gvg_NAMPTFH_28080	-6.6	0	0
2gvg_NAMPTFH_289090	-6.6	0	0
2gvg_NAMPTFH_290307	-6.6	0	0
2gvg_NAMPTFH_293962	-6.6	0	0
2gvg_NAMPTFH_294747	-6.6	0	0
2gvg_NAMPTFH_294750	-6.6	0	0
2gvg_NAMPTFH_294756	-6.6	0	0
2gvg_NAMPTFH_295404	-6.6	0	0
2gvg_NAMPTFH_299968	-6.6	0	0
2gvg_NAMPTFH_302867	-6.6	0	0
2gvg_NAMPTFH_310325	-6.6	0	0
2gvg_NAMPTFH_318799	-6.6	0	0
2gvg_NAMPTFH_328130	-6.6	0	0
2gvg_NAMPTFH_32984	-6.6	0	0
2gvg_NAMPTFH_343557	-6.6	0	0
2gvg_NAMPTFH_353451	-6.6	0	0
2gvg_NAMPTFH_35545	-6.6	0	0
2gvg_NAMPTFH_361570	-6.6	0	0
2gvg_NAMPTFH_366289	-6.6	0	0
2gvg_NAMPTFH_366802	-6.6	0	0
2gvg_NAMPTFH_403268	-6.6	0	0
2gvg_NAMPTFH_40383	-6.6	0	0
2gvg_NAMPTFH_49652	-6.6	0	0
2gvg_NAMPTFH_55453	-6.6	0	0
2gvg_NAMPTFH_57670	-6.6	0	0
2gvg_NAMPTFH_5836	-6.6	0	0
2gvg_NAMPTFH_59430	-6.6	0	0
2gvg_NAMPTFH_59984	-6.6	0	0
2gvg_NAMPTFH_60034	-6.6	0	0
2gvg_NAMPTFH_63161	-6.6	0	0
2gvg_NAMPTFH_643150	-6.6	0	0
2gvg_NAMPTFH_64859	-6.6	0	0
2gvg_NAMPTFH_66122	-6.6	0	0
2gvg_NAMPTFH_672865	-6.6	0	0
2gvg_NAMPTFH_83497	-6.6	0	0
2gvg_NAMPTFH_88916	-6.6	0	0
2gvg_NAMPTFH_99660	-6.6	0	0
2gvg_NAMPTFH_10091	-6.5	0	0
2gvg_NAMPTFH_102554	-6.5	0	0
2gvg_NAMPTFH_109466	-6.5	0	0
2gvg_NAMPTFH_110562	-6.5	0	0
2gvg_NAMPTFH_111210	-6.5	0	0
2gvg_NAMPTFH_111552	-6.5	0	0
2gvg_NAMPTFH_112677	-6.5	0	0
2gvg_NAMPTFH_113486	-6.5	0	0
2gvg_NAMPTFH_116565	-6.5	0	0
2gvg_NAMPTFH_11912	-6.5	0	0
2gvg_NAMPTFH_120286	-6.5	0	0
2gvg_NAMPTFH_128737	-6.5	0	0
2gvg_NAMPTFH_135168	-6.5	0	0
2gvg_NAMPTFH_13579	-6.5	0	0
2gvg_NAMPTFH_140873	-6.5	0	0
2gvg_NAMPTFH_151262	-6.5	0	0
2gvg_NAMPTFH_154295	-6.5	0	0
2gvg_NAMPTFH_159031	-6.5	0	0
2gvg_NAMPTFH_164880	-6.5	0	0
2gvg_NAMPTFH_17129	-6.5	0	0
2gvg_NAMPTFH_180964	-6.5	0	0
2gvg_NAMPTFH_1847	-6.5	0	0
2gvg_NAMPTFH_197046	-6.5	0	0
2gvg_NAMPTFH_205827	-6.5	0	0
2gvg_NAMPTFH_205832	-6.5	0	0
2gvg_NAMPTFH_213708	-6.5	0	0
2gvg_NAMPTFH_23248	-6.5	0	0
2gvg_NAMPTFH_25740	-6.5	0	0
2gvg_NAMPTFH_27032	-6.5	0	0
2gvg_NAMPTFH_281624	-6.5	0	0
2gvg_NAMPTFH_285669	-6.5	0	0
2gvg_NAMPTFH_301168	-6.5	0	0
2gvg_NAMPTFH_319449	-6.5	0	0
2gvg_NAMPTFH_329255	-6.5	0	0
2gvg_NAMPTFH_338578	-6.5	0	0
2gvg_NAMPTFH_341902	-6.5	0	0
2gvg_NAMPTFH_341956	-6.5	0	0
2gvg_NAMPTFH_34488	-6.5	0	0
2gvg_NAMPTFH_348970	-6.5	0	0
2gvg_NAMPTFH_372221	-6.5	0	0
2gvg_NAMPTFH_378711	-6.5	0	0
2gvg_NAMPTFH_379536	-6.5	0	0
2gvg_NAMPTFH_38042	-6.5	0	0
2gvg_NAMPTFH_38352	-6.5	0	0
2gvg_NAMPTFH_45641	-6.5	0	0
2gvg_NAMPTFH_51093	-6.5	0	0
2gvg_NAMPTFH_57624	-6.5	0	0
2gvg_NAMPTFH_60423	-6.5	0	0
2gvg_NAMPTFH_66241	-6.5	0	0
2gvg_NAMPTFH_6821	-6.5	0	0
2gvg_NAMPTFH_72292	-6.5	0	0
2gvg_NAMPTFH_7420	-6.5	0	0
2gvg_NAMPTFH_78130	-6.5	0	0
2gvg_NAMPTFH_78846	-6.5	0	0
2gvg_NAMPTFH_79486	-6.5	0	0
2gvg_NAMPTFH_79887	-6.5	0	0
2gvg_NAMPTFH_81856	-6.5	0	0
2gvg_NAMPTFH_88811	-6.5	0	0
2gvg_NAMPTFH_10173	-6.4	0	0
2gvg_NAMPTFH_101758	-6.4	0	0
2gvg_NAMPTFH_10416	-6.4	0	0
2gvg_NAMPTFH_108235	-6.4	0	0
2gvg_NAMPTFH_109719	-6.4	0	0
2gvg_NAMPTFH_11275	-6.4	0	0
2gvg_NAMPTFH_117554	-6.4	0	0
2gvg_NAMPTFH_120631	-6.4	0	0
2gvg_NAMPTFH_122385	-6.4	0	0
2gvg_NAMPTFH_122987	-6.4	0	0
2gvg_NAMPTFH_128751	-6.4	0	0
2gvg_NAMPTFH_13151	-6.4	0	0
2gvg_NAMPTFH_13248	-6.4	0	0
2gvg_NAMPTFH_13345	-6.4	0	0
2gvg_NAMPTFH_13434	-6.4	0	0
2gvg_NAMPTFH_13653	-6.4	0	0
2gvg_NAMPTFH_142269	-6.4	0	0
2gvg_NAMPTFH_151888	-6.4	0	0
2gvg_NAMPTFH_154718	-6.4	0	0
2gvg_NAMPTFH_169409	-6.4	0	0
2gvg_NAMPTFH_19637	-6.4	0	0
2gvg_NAMPTFH_202883	-6.4	0	0
2gvg_NAMPTFH_205912	-6.4	0	0
2gvg_NAMPTFH_205913	-6.4	0	0
2gvg_NAMPTFH_215585	-6.4	0	0
2gvg_NAMPTFH_227383	-6.4	0	0
2gvg_NAMPTFH_23895	-6.4	0	0
2gvg_NAMPTFH_24035	-6.4	0	0
2gvg_NAMPTFH_281623	-6.4	0	0
2gvg_NAMPTFH_28341	-6.4	0	0
2gvg_NAMPTFH_283849	-6.4	0	0
2gvg_NAMPTFH_299119	-6.4	0	0
2gvg_NAMPTFH_299967	-6.4	0	0
2gvg_NAMPTFH_306752	-6.4	0	0
2gvg_NAMPTFH_311074	-6.4	0	0
2gvg_NAMPTFH_327693	-6.4	0	0
2gvg_NAMPTFH_36508	-6.4	0	0
2gvg_NAMPTFH_367469	-6.4	0	0
2gvg_NAMPTFH_36815	-6.4	0	0
2gvg_NAMPTFH_373427	-6.4	0	0
2gvg_NAMPTFH_37812	-6.4	0	0
2gvg_NAMPTFH_378717	-6.4	0	0
2gvg_NAMPTFH_525721	-6.4	0	0
2gvg_NAMPTFH_60037	-6.4	0	0
2gvg_NAMPTFH_601351	-6.4	0	0
2gvg_NAMPTFH_647136	-6.4	0	0
2gvg_NAMPTFH_653004	-6.4	0	0
2gvg_NAMPTFH_659107	-6.4	0	0
2gvg_NAMPTFH_680495	-6.4	0	0
2gvg_NAMPTFH_75885	-6.4	0	0
2gvg_NAMPTFH_80137	-6.4	0	0
2gvg_NAMPTFH_81213	-6.4	0	0
2gvg_NAMPTFH_81463	-6.4	0	0
2gvg_NAMPTFH_83339	-6.4	0	0
2gvg_NAMPTFH_8816	-6.4	0	0
2gvg_NAMPTFH_88349	-6.4	0	0
2gvg_NAMPTFH_9032	-6.4	0	0
2gvg_NAMPTFH_90749	-6.4	0	0
2gvg_NAMPTFH_99756	-6.4	0	0
2gvg_NAMPTFH_100058	-6.3	0	0
2gvg_NAMPTFH_106208	-6.3	0	0
2gvg_NAMPTFH_109813	-6.3	0	0
2gvg_NAMPTFH_112965	-6.3	0	0
2gvg_NAMPTFH_11437	-6.3	0	0
2gvg_NAMPTFH_114831	-6.3	0	0
2gvg_NAMPTFH_120913	-6.3	0	0
2gvg_NAMPTFH_126224	-6.3	0	0
2gvg_NAMPTFH_131388	-6.3	0	0
2gvg_NAMPTFH_14380	-6.3	0	0
2gvg_NAMPTFH_147829	-6.3	0	0
2gvg_NAMPTFH_149286	-6.3	0	0
2gvg_NAMPTFH_15362	-6.3	0	0
2gvg_NAMPTFH_155703	-6.3	0	0
2gvg_NAMPTFH_15910	-6.3	0	0
2gvg_NAMPTFH_162915	-6.3	0	0
2gvg_NAMPTFH_163920	-6.3	0	0
2gvg_NAMPTFH_179818	-6.3	0	0
2gvg_NAMPTFH_19962	-6.3	0	0
2gvg_NAMPTFH_201634	-6.3	0	0
2gvg_NAMPTFH_201989	-6.3	0	0
2gvg_NAMPTFH_204920	-6.3	0	0
2gvg_NAMPTFH_205843	-6.3	0	0
2gvg_NAMPTFH_211787	-6.3	0	0
2gvg_NAMPTFH_216621	-6.3	0	0
2gvg_NAMPTFH_21678	-6.3	0	0
2gvg_NAMPTFH_23672	-6.3	0	0
2gvg_NAMPTFH_241624	-6.3	0	0
2gvg_NAMPTFH_281383	-6.3	0	0
2gvg_NAMPTFH_287065	-6.3	0	0
2gvg_NAMPTFH_293780	-6.3	0	0
2gvg_NAMPTFH_298793	-6.3	0	0
2gvg_NAMPTFH_303304	-6.3	0	0
2gvg_NAMPTFH_319029	-6.3	0	0
2gvg_NAMPTFH_326422	-6.3	0	0
2gvg_NAMPTFH_34777	-6.3	0	0
2gvg_NAMPTFH_352888	-6.3	0	0
2gvg_NAMPTFH_35582	-6.3	0	0
2gvg_NAMPTFH_36582	-6.3	0	0
2gvg_NAMPTFH_366801	-6.3	0	0
2gvg_NAMPTFH_367428	-6.3	0	0
2gvg_NAMPTFH_3961	-6.3	0	0
2gvg_NAMPTFH_42846	-6.3	0	0
2gvg_NAMPTFH_43506	-6.3	0	0
2gvg_NAMPTFH_44688	-6.3	0	0
2gvg_NAMPTFH_46212	-6.3	0	0
2gvg_NAMPTFH_46492	-6.3	0	0
2gvg_NAMPTFH_47680	-6.3	0	0
2gvg_NAMPTFH_49701	-6.3	0	0
2gvg_NAMPTFH_524385	-6.3	0	0
2gvg_NAMPTFH_56914	-6.3	0	0
2gvg_NAMPTFH_58347	-6.3	0	0
2gvg_NAMPTFH_58907	-6.3	0	0
2gvg_NAMPTFH_6137	-6.3	0	0
2gvg_NAMPTFH_6145	-6.3	0	0
2gvg_NAMPTFH_62129	-6.3	0	0
2gvg_NAMPTFH_638134	-6.3	0	0
2gvg_NAMPTFH_73482	-6.3	0	0
2gvg_NAMPTFH_73753	-6.3	0	0
2gvg_NAMPTFH_7950	-6.3	0	0
2gvg_NAMPTFH_80731	-6.3	0	0
2gvg_NAMPTFH_92264	-6.3	0	0
2gvg_NAMPTFH_92709	-6.3	0	0
2gvg_NAMPTFH_9341	-6.3	0	0
2gvg_NAMPTFH_97865	-6.3	0	0
2gvg_NAMPTFH_98049	-6.3	0	0
2gvg_NAMPTFH_98857	-6.3	0	0
2gvg_NAMPTFH_99657	-6.3	0	0
2gvg_NAMPTFH_100942	-6.2	0	0
2gvg_NAMPTFH_101777	-6.2	0	0
2gvg_NAMPTFH_102288	-6.2	0	0
2gvg_NAMPTFH_102314	-6.2	0	0
2gvg_NAMPTFH_117386	-6.2	0	0
2gvg_NAMPTFH_123458	-6.2	0	0
2gvg_NAMPTFH_124818	-6.2	0	0
2gvg_NAMPTFH_125605	-6.2	0	0
2gvg_NAMPTFH_127458	-6.2	0	0
2gvg_NAMPTFH_127947	-6.2	0	0
2gvg_NAMPTFH_128068	-6.2	0	0
2gvg_NAMPTFH_134058	-6.2	0	0
2gvg_NAMPTFH_137577	-6.2	0	0
2gvg_NAMPTFH_139168	-6.2	0	0
2gvg_NAMPTFH_140892	-6.2	0	0
2gvg_NAMPTFH_154587	-6.2	0	0
2gvg_NAMPTFH_165599	-6.2	0	0
2gvg_NAMPTFH_168221	-6.2	0	0
2gvg_NAMPTFH_173103	-6.2	0	0
2gvg_NAMPTFH_174084	-6.2	0	0
2gvg_NAMPTFH_177952	-6.2	0	0
2gvg_NAMPTFH_205842	-6.2	0	0
2gvg_NAMPTFH_216633	-6.2	0	0
2gvg_NAMPTFH_21725	-6.2	0	0
2gvg_NAMPTFH_227309	-6.2	0	0
2gvg_NAMPTFH_279834	-6.2	0	0
2gvg_NAMPTFH_279895	-6.2	0	0
2gvg_NAMPTFH_30622	-6.2	0	0
2gvg_NAMPTFH_31208	-6.2	0	0
2gvg_NAMPTFH_31703	-6.2	0	0
2gvg_NAMPTFH_31762	-6.2	0	0
2gvg_NAMPTFH_319012	-6.2	0	0
2gvg_NAMPTFH_321792	-6.2	0	0
2gvg_NAMPTFH_326385	-6.2	0	0
2gvg_NAMPTFH_332473	-6.2	0	0
2gvg_NAMPTFH_343230	-6.2	0	0
2gvg_NAMPTFH_37003	-6.2	0	0
2gvg_NAMPTFH_372063	-6.2	0	0
2gvg_NAMPTFH_37955	-6.2	0	0
2gvg_NAMPTFH_38845	-6.2	0	0
2gvg_NAMPTFH_40500	-6.2	0	0
2gvg_NAMPTFH_41092	-6.2	0	0
2gvg_NAMPTFH_42135	-6.2	0	0
2gvg_NAMPTFH_43308	-6.2	0	0
2gvg_NAMPTFH_44556	-6.2	0	0
2gvg_NAMPTFH_47522	-6.2	0	0
2gvg_NAMPTFH_59776	-6.2	0	0
2gvg_NAMPTFH_5995	-6.2	0	0
2gvg_NAMPTFH_62611	-6.2	0	0
2gvg_NAMPTFH_637153	-6.2	0	0
2gvg_NAMPTFH_637290	-6.2	0	0
2gvg_NAMPTFH_637317	-6.2	0	0
2gvg_NAMPTFH_637325	-6.2	0	0
2gvg_NAMPTFH_680515	-6.2	0	0
2gvg_NAMPTFH_73170	-6.2	0	0
2gvg_NAMPTFH_7745	-6.2	0	0
2gvg_NAMPTFH_77596	-6.2	0	0
2gvg_NAMPTFH_81703	-6.2	0	0
2gvg_NAMPTFH_85326	-6.2	0	0
2gvg_NAMPTFH_87352	-6.2	0	0
2gvg_NAMPTFH_89249	-6.2	0	0
2gvg_NAMPTFH_89429	-6.2	0	0
2gvg_NAMPTFH_9358	-6.2	0	0
2gvg_NAMPTFH_95204	-6.2	0	0
2gvg_NAMPTFH_103331	-6.1	0	0
2gvg_NAMPTFH_103770	-6.1	0	0
2gvg_NAMPTFH_11150	-6.1	0	0
2gvg_NAMPTFH_116508	-6.1	0	0
2gvg_NAMPTFH_117446	-6.1	0	0
2gvg_NAMPTFH_122280	-6.1	0	0
2gvg_NAMPTFH_125043	-6.1	0	0
2gvg_NAMPTFH_13213	-6.1	0	0
2gvg_NAMPTFH_148832	-6.1	0	0
2gvg_NAMPTFH_154127	-6.1	0	0
2gvg_NAMPTFH_157522	-6.1	0	0
2gvg_NAMPTFH_15776	-6.1	0	0
2gvg_NAMPTFH_163158	-6.1	0	0
2gvg_NAMPTFH_166547	-6.1	0	0
2gvg_NAMPTFH_170621	-6.1	0	0
2gvg_NAMPTFH_175743	-6.1	0	0
2gvg_NAMPTFH_177866	-6.1	0	0
2gvg_NAMPTFH_178873	-6.1	0	0
2gvg_NAMPTFH_204976	-6.1	0	0
2gvg_NAMPTFH_20618	-6.1	0	0
2gvg_NAMPTFH_211336	-6.1	0	0
2gvg_NAMPTFH_240029	-6.1	0	0
2gvg_NAMPTFH_25368	-6.1	0	0
2gvg_NAMPTFH_278741	-6.1	0	0
2gvg_NAMPTFH_280492	-6.1	0	0
2gvg_NAMPTFH_283856	-6.1	0	0
2gvg_NAMPTFH_296934	-6.1	0	0
2gvg_NAMPTFH_3001	-6.1	0	0
2gvg_NAMPTFH_301167	-6.1	0	0
2gvg_NAMPTFH_303603	-6.1	0	0
2gvg_NAMPTFH_304902	-6.1	0	0
2gvg_NAMPTFH_30625	-6.1	0	0
2gvg_NAMPTFH_319079	-6.1	0	0
2gvg_NAMPTFH_343550	-6.1	0	0
2gvg_NAMPTFH_37408	-6.1	0	0
2gvg_NAMPTFH_38490	-6.1	0	0
2gvg_NAMPTFH_403447	-6.1	0	0
2gvg_NAMPTFH_4135	-6.1	0	0
2gvg_NAMPTFH_43805	-6.1	0	0
2gvg_NAMPTFH_4426	-6.1	0	0
2gvg_NAMPTFH_45153	-6.1	0	0
2gvg_NAMPTFH_50633	-6.1	0	0
2gvg_NAMPTFH_50751	-6.1	0	0
2gvg_NAMPTFH_57345	-6.1	0	0
2gvg_NAMPTFH_57890	-6.1	0	0
2gvg_NAMPTFH_60266	-6.1	0	0
2gvg_NAMPTFH_62375	-6.1	0	0
2gvg_NAMPTFH_643029	-6.1	0	0
2gvg_NAMPTFH_70959	-6.1	0	0
2gvg_NAMPTFH_87008	-6.1	0	0
2gvg_NAMPTFH_8813	-6.1	0	0
2gvg_NAMPTFH_89723	-6.1	0	0
2gvg_NAMPTFH_96491	-6.1	0	0
2gvg_NAMPTFH_100729	-6	0	0
2gvg_NAMPTFH_101653	-6	0	0
2gvg_NAMPTFH_10427	-6	0	0
2gvg_NAMPTFH_104969	-6	0	0
2gvg_NAMPTFH_10768	-6	0	0
2gvg_NAMPTFH_116397	-6	0	0
2gvg_NAMPTFH_11891	-6	0	0
2gvg_NAMPTFH_120961	-6	0	0
2gvg_NAMPTFH_122131	-6	0	0
2gvg_NAMPTFH_125197	-6	0	0
2gvg_NAMPTFH_133195	-6	0	0
2gvg_NAMPTFH_142277	-6	0	0
2gvg_NAMPTFH_14974	-6	0	0
2gvg_NAMPTFH_153792	-6	0	0
2gvg_NAMPTFH_157767	-6	0	0
2gvg_NAMPTFH_159242	-6	0	0
2gvg_NAMPTFH_164511	-6	0	0
2gvg_NAMPTFH_168027	-6	0	0
2gvg_NAMPTFH_170637	-6	0	0
2gvg_NAMPTFH_175412	-6	0	0
2gvg_NAMPTFH_175415	-6	0	0
2gvg_NAMPTFH_190501	-6	0	0
2gvg_NAMPTFH_19219	-6	0	0
2gvg_NAMPTFH_20559	-6	0	0
2gvg_NAMPTFH_220030	-6	0	0
2gvg_NAMPTFH_23247	-6	0	0
2gvg_NAMPTFH_250429	-6	0	0
2gvg_NAMPTFH_261037	-6	0	0
2gvg_NAMPTFH_26112	-6	0	0
2gvg_NAMPTFH_265372	-6	0	0
2gvg_NAMPTFH_269904	-6	0	0
2gvg_NAMPTFH_28377	-6	0	0
2gvg_NAMPTFH_287495	-6	0	0
2gvg_NAMPTFH_329676	-6	0	0
2gvg_NAMPTFH_335649	-6	0	0
2gvg_NAMPTFH_343783	-6	0	0
2gvg_NAMPTFH_351691	-6	0	0
2gvg_NAMPTFH_35679	-6	0	0
2gvg_NAMPTFH_361056	-6	0	0
2gvg_NAMPTFH_366086	-6	0	0
2gvg_NAMPTFH_370387	-6	0	0
2gvg_NAMPTFH_38983	-6	0	0
2gvg_NAMPTFH_39336	-6	0	0
2gvg_NAMPTFH_50858	-6	0	0
2gvg_NAMPTFH_524615	-6	0	0
2gvg_NAMPTFH_62511	-6	0	0
2gvg_NAMPTFH_62609	-6	0	0
2gvg_NAMPTFH_79538	-6	0	0
2gvg_NAMPTFH_88962	-6	0	0
2gvg_NAMPTFH_10428	-5.9	0	0
2gvg_NAMPTFH_109231	-5.9	0	0
2gvg_NAMPTFH_11149	-5.9	0	0
2gvg_NAMPTFH_117908	-5.9	0	0
2gvg_NAMPTFH_121908	-5.9	0	0
2gvg_NAMPTFH_122276	-5.9	0	0
2gvg_NAMPTFH_128141	-5.9	0	0
2gvg_NAMPTFH_129260	-5.9	0	0
2gvg_NAMPTFH_143348	-5.9	0	0
2gvg_NAMPTFH_155196	-5.9	0	0
2gvg_NAMPTFH_164208	-5.9	0	0
2gvg_NAMPTFH_166634	-5.9	0	0
2gvg_NAMPTFH_1751	-5.9	0	0
2gvg_NAMPTFH_19096	-5.9	0	0
2gvg_NAMPTFH_19487	-5.9	0	0
2gvg_NAMPTFH_20586	-5.9	0	0
2gvg_NAMPTFH_20619	-5.9	0	0
2gvg_NAMPTFH_216618	-5.9	0	0
2gvg_NAMPTFH_261610	-5.9	0	0
2gvg_NAMPTFH_269905	-5.9	0	0
2gvg_NAMPTFH_27389	-5.9	0	0
2gvg_NAMPTFH_289748	-5.9	0	0
2gvg_NAMPTFH_298197	-5.9	0	0
2gvg_NAMPTFH_311727	-5.9	0	0
2gvg_NAMPTFH_31712	-5.9	0	0
2gvg_NAMPTFH_319994	-5.9	0	0
2gvg_NAMPTFH_320218	-5.9	0	0
2gvg_NAMPTFH_34769	-5.9	0	0
2gvg_NAMPTFH_36425	-5.9	0	0
2gvg_NAMPTFH_367487	-5.9	0	0
2gvg_NAMPTFH_374814	-5.9	0	0
2gvg_NAMPTFH_379468	-5.9	0	0
2gvg_NAMPTFH_382059	-5.9	0	0
2gvg_NAMPTFH_407282	-5.9	0	0
2gvg_NAMPTFH_43512	-5.9	0	0
2gvg_NAMPTFH_53710	-5.9	0	0
2gvg_NAMPTFH_56906	-5.9	0	0
2gvg_NAMPTFH_59782	-5.9	0	0
2gvg_NAMPTFH_61888	-5.9	0	0
2gvg_NAMPTFH_622175	-5.9	0	0
2gvg_NAMPTFH_623109	-5.9	0	0
2gvg_NAMPTFH_62665	-5.9	0	0
2gvg_NAMPTFH_77913	-5.9	0	0
2gvg_NAMPTFH_80141	-5.9	0	0
2gvg_NAMPTFH_81018	-5.9	0	0
2gvg_NAMPTFH_83345	-5.9	0	0
2gvg_NAMPTFH_91438	-5.9	0	0
2gvg_NAMPTFH_101266	-5.8	0	0
2gvg_NAMPTFH_109086	-5.8	0	0
2gvg_NAMPTFH_109528	-5.8	0	0
2gvg_NAMPTFH_112975	-5.8	0	0
2gvg_NAMPTFH_119969	-5.8	0	0
2gvg_NAMPTFH_125727	-5.8	0	0
2gvg_NAMPTFH_134784	-5.8	0	0
2gvg_NAMPTFH_149046	-5.8	0	0
2gvg_NAMPTFH_15364	-5.8	0	0
2gvg_NAMPTFH_155698	-5.8	0	0
2gvg_NAMPTFH_164435	-5.8	0	0
2gvg_NAMPTFH_16813	-5.8	0	0
2gvg_NAMPTFH_16873	-5.8	0	0
2gvg_NAMPTFH_17339	-5.8	0	0
2gvg_NAMPTFH_182400	-5.8	0	0
2gvg_NAMPTFH_18415	-5.8	0	0
2gvg_NAMPTFH_194308	-5.8	0	0
2gvg_NAMPTFH_196148	-5.8	0	0
2gvg_NAMPTFH_197008	-5.8	0	0
2gvg_NAMPTFH_215276	-5.8	0	0
2gvg_NAMPTFH_217913	-5.8	0	0
2gvg_NAMPTFH_22939	-5.8	0	0
2gvg_NAMPTFH_234764	-5.8	0	0
2gvg_NAMPTFH_237530	-5.8	0	0
2gvg_NAMPTFH_241621	-5.8	0	0
2gvg_NAMPTFH_246415	-5.8	0	0
2gvg_NAMPTFH_255025	-5.8	0	0
2gvg_NAMPTFH_281639	-5.8	0	0
2gvg_NAMPTFH_288686	-5.8	0	0
2gvg_NAMPTFH_29073	-5.8	0	0
2gvg_NAMPTFH_294154	-5.8	0	0
2gvg_NAMPTFH_295701	-5.8	0	0
2gvg_NAMPTFH_319471	-5.8	0	0
2gvg_NAMPTFH_329284	-5.8	0	0
2gvg_NAMPTFH_331208	-5.8	0	0
2gvg_NAMPTFH_342460	-5.8	0	0
2gvg_NAMPTFH_34794	-5.8	0	0
2gvg_NAMPTFH_40669	-5.8	0	0
2gvg_NAMPTFH_42014	-5.8	0	0
2gvg_NAMPTFH_45291	-5.8	0	0
2gvg_NAMPTFH_46273	-5.8	0	0
2gvg_NAMPTFH_4936	-5.8	0	0
2gvg_NAMPTFH_509563	-5.8	0	0
2gvg_NAMPTFH_55770	-5.8	0	0
2gvg_NAMPTFH_60239	-5.8	0	0
2gvg_NAMPTFH_61929	-5.8	0	0
2gvg_NAMPTFH_63001	-5.8	0	0
2gvg_NAMPTFH_63865	-5.8	0	0
2gvg_NAMPTFH_6910	-5.8	0	0
2gvg_NAMPTFH_81660	-5.8	0	0
2gvg_NAMPTFH_89349	-5.8	0	0
2gvg_NAMPTFH_98363	-5.8	0	0
2gvg_NAMPTFH_101298	-5.7	0	0
2gvg_NAMPTFH_106045	-5.7	0	0
2gvg_NAMPTFH_109084	-5.7	0	0
2gvg_NAMPTFH_109885	-5.7	0	0
2gvg_NAMPTFH_111118	-5.7	0	0
2gvg_NAMPTFH_123141	-5.7	0	0
2gvg_NAMPTFH_14540	-5.7	0	0
2gvg_NAMPTFH_148170	-5.7	0	0
2gvg_NAMPTFH_162188	-5.7	0	0
2gvg_NAMPTFH_166583	-5.7	0	0
2gvg_NAMPTFH_20045	-5.7	0	0
2gvg_NAMPTFH_240502	-5.7	0	0
2gvg_NAMPTFH_244387	-5.7	0	0
2gvg_NAMPTFH_293334	-5.7	0	0
2gvg_NAMPTFH_338205	-5.7	0	0
2gvg_NAMPTFH_343343	-5.7	0	0
2gvg_NAMPTFH_34774	-5.7	0	0
2gvg_NAMPTFH_515893	-5.7	0	0
2gvg_NAMPTFH_54860	-5.7	0	0
2gvg_NAMPTFH_57318	-5.7	0	0
2gvg_NAMPTFH_57741	-5.7	0	0
2gvg_NAMPTFH_68116	-5.7	0	0
2gvg_NAMPTFH_71881	-5.7	0	0
2gvg_NAMPTFH_79010	-5.7	0	0
2gvg_NAMPTFH_102086	-5.6	0	0
2gvg_NAMPTFH_102509	-5.6	0	0
2gvg_NAMPTFH_109176	-5.6	0	0
2gvg_NAMPTFH_10995	-5.6	0	0
2gvg_NAMPTFH_118832	-5.6	0	0
2gvg_NAMPTFH_134674	-5.6	0	0
2gvg_NAMPTFH_135894	-5.6	0	0
2gvg_NAMPTFH_136065	-5.6	0	0
2gvg_NAMPTFH_14767	-5.6	0	0
2gvg_NAMPTFH_150954	-5.6	0	0
2gvg_NAMPTFH_150982	-5.6	0	0
2gvg_NAMPTFH_151901	-5.6	0	0
2gvg_NAMPTFH_154316	-5.6	0	0
2gvg_NAMPTFH_17507	-5.6	0	0
2gvg_NAMPTFH_190336	-5.6	0	0
2gvg_NAMPTFH_19848	-5.6	0	0
2gvg_NAMPTFH_22847	-5.6	0	0
2gvg_NAMPTFH_26113	-5.6	0	0
2gvg_NAMPTFH_276369	-5.6	0	0
2gvg_NAMPTFH_32673	-5.6	0	0
2gvg_NAMPTFH_343344	-5.6	0	0
2gvg_NAMPTFH_372134	-5.6	0	0
2gvg_NAMPTFH_513815	-5.6	0	0
2gvg_NAMPTFH_55957	-5.6	0	0
2gvg_NAMPTFH_57608	-5.6	0	0
2gvg_NAMPTFH_67546	-5.6	0	0
2gvg_NAMPTFH_75241	-5.6	0	0
2gvg_NAMPTFH_7606	-5.6	0	0
2gvg_NAMPTFH_9064	-5.6	0	0
2gvg_NAMPTFH_9489	-5.6	0	0
2gvg_NAMPTFH_106261	-5.5	0	0
2gvg_NAMPTFH_109292	-5.5	0	0
2gvg_NAMPTFH_134577	-5.5	0	0
2gvg_NAMPTFH_151721	-5.5	0	0
2gvg_NAMPTFH_16646	-5.5	0	0
2gvg_NAMPTFH_177989	-5.5	0	0
2gvg_NAMPTFH_193528	-5.5	0	0
2gvg_NAMPTFH_194242	-5.5	0	0
2gvg_NAMPTFH_27628	-5.5	0	0
2gvg_NAMPTFH_29471	-5.5	0	0
2gvg_NAMPTFH_29874	-5.5	0	0
2gvg_NAMPTFH_303800	-5.5	0	0
2gvg_NAMPTFH_319034	-5.5	0	0
2gvg_NAMPTFH_330500	-5.5	0	0
2gvg_NAMPTFH_351110	-5.5	0	0
2gvg_NAMPTFH_366807	-5.5	0	0
2gvg_NAMPTFH_403374	-5.5	0	0
2gvg_NAMPTFH_40817	-5.5	0	0
2gvg_NAMPTFH_54260	-5.5	0	0
2gvg_NAMPTFH_62318	-5.5	0	0
2gvg_NAMPTFH_66837	-5.5	0	0
2gvg_NAMPTFH_6866	-5.5	0	0
2gvg_NAMPTFH_75585	-5.5	0	0
2gvg_NAMPTFH_78999	-5.5	0	0
2gvg_NAMPTFH_80807	-5.5	0	0
2gvg_NAMPTFH_82339	-5.5	0	0
2gvg_NAMPTFH_82769	-5.5	0	0
2gvg_NAMPTFH_83237	-5.5	0	0
2gvg_NAMPTFH_88998	-5.5	0	0
2gvg_NAMPTFH_97090	-5.5	0	0
2gvg_NAMPTFH_11141	-5.4	0	0
2gvg_NAMPTFH_11470	-5.4	0	0
2gvg_NAMPTFH_120312	-5.4	0	0
2gvg_NAMPTFH_134580	-5.4	0	0
2gvg_NAMPTFH_134785	-5.4	0	0
2gvg_NAMPTFH_144982	-5.4	0	0
2gvg_NAMPTFH_15133	-5.4	0	0
2gvg_NAMPTFH_16162	-5.4	0	0
2gvg_NAMPTFH_162292	-5.4	0	0
2gvg_NAMPTFH_16631	-5.4	0	0
2gvg_NAMPTFH_166900	-5.4	0	0
2gvg_NAMPTFH_27626	-5.4	0	0
2gvg_NAMPTFH_29620	-5.4	0	0
2gvg_NAMPTFH_309971	-5.4	0	0
2gvg_NAMPTFH_321517	-5.4	0	0
2gvg_NAMPTFH_33478	-5.4	0	0
2gvg_NAMPTFH_375392	-5.4	0	0
2gvg_NAMPTFH_41331	-5.4	0	0
2gvg_NAMPTFH_43546	-5.4	0	0
2gvg_NAMPTFH_46213	-5.4	0	0
2gvg_NAMPTFH_48422	-5.4	0	0
2gvg_NAMPTFH_51936	-5.4	0	0
2gvg_NAMPTFH_55573	-5.4	0	0
2gvg_NAMPTFH_60530	-5.4	0	0
2gvg_NAMPTFH_60548	-5.4	0	0
2gvg_NAMPTFH_63311	-5.4	0	0
2gvg_NAMPTFH_68657	-5.4	0	0
2gvg_NAMPTFH_7419	-5.4	0	0
2gvg_NAMPTFH_75786	-5.4	0	0
2gvg_NAMPTFH_8481	-5.4	0	0
2gvg_NAMPTFH_87822	-5.4	0	0
2gvg_NAMPTFH_10772	-5.3	0	0
2gvg_NAMPTFH_111107	-5.3	0	0
2gvg_NAMPTFH_139257	-5.3	0	0
2gvg_NAMPTFH_156571	-5.3	0	0
2gvg_NAMPTFH_17355	-5.3	0	0
2gvg_NAMPTFH_176324	-5.3	0	0
2gvg_NAMPTFH_17796	-5.3	0	0
2gvg_NAMPTFH_19063	-5.3	0	0
2gvg_NAMPTFH_272275	-5.3	0	0
2gvg_NAMPTFH_311723	-5.3	0	0
2gvg_NAMPTFH_327444	-5.3	0	0
2gvg_NAMPTFH_34983	-5.3	0	0
2gvg_NAMPTFH_42231	-5.3	0	0
2gvg_NAMPTFH_51787	-5.3	0	0
2gvg_NAMPTFH_54834	-5.3	0	0
2gvg_NAMPTFH_57165	-5.3	0	0
2gvg_NAMPTFH_622691	-5.3	0	0
2gvg_NAMPTFH_679449	-5.3	0	0
2gvg_NAMPTFH_68982	-5.3	0	0
2gvg_NAMPTFH_77422	-5.3	0	0
2gvg_NAMPTFH_102025	-5.2	0	0
2gvg_NAMPTFH_11128	-5.2	0	0
2gvg_NAMPTFH_123797	-5.2	0	0
2gvg_NAMPTFH_126405	-5.2	0	0
2gvg_NAMPTFH_194243	-5.2	0	0
2gvg_NAMPTFH_23225	-5.2	0	0
2gvg_NAMPTFH_23906	-5.2	0	0
2gvg_NAMPTFH_44819	-5.2	0	0
2gvg_NAMPTFH_45117	-5.2	0	0
2gvg_NAMPTFH_50405	-5.2	0	0
2gvg_NAMPTFH_5784	-5.2	0	0
2gvg_NAMPTFH_62840	-5.2	0	0
2gvg_NAMPTFH_63314	-5.2	0	0
2gvg_NAMPTFH_81462	-5.2	0	0
2gvg_NAMPTFH_89720	-5.2	0	0
2gvg_NAMPTFH_113532	-5.1	0	0
2gvg_NAMPTFH_135351	-5.1	0	0
2gvg_NAMPTFH_163104	-5.1	0	0
2gvg_NAMPTFH_169458	-5.1	0	0
2gvg_NAMPTFH_173969	-5.1	0	0
2gvg_NAMPTFH_197049	-5.1	0	0
2gvg_NAMPTFH_20192	-5.1	0	0
2gvg_NAMPTFH_29193	-5.1	0	0
2gvg_NAMPTFH_321506	-5.1	0	0
2gvg_NAMPTFH_40467	-5.1	0	0
2gvg_NAMPTFH_42021	-5.1	0	0
2gvg_NAMPTFH_50199	-5.1	0	0
2gvg_NAMPTFH_53506	-5.1	0	0
2gvg_NAMPTFH_55459	-5.1	0	0
2gvg_NAMPTFH_650438	-5.1	0	0
2gvg_NAMPTFH_664971	-5.1	0	0
2gvg_NAMPTFH_70717	-5.1	0	0
2gvg_NAMPTFH_84200	-5.1	0	0
2gvg_NAMPTFH_145180	-5	0	0
2gvg_NAMPTFH_191029	-5	0	0
2gvg_NAMPTFH_203065	-5	0	0
2gvg_NAMPTFH_28837	-5	0	0
2gvg_NAMPTFH_321484	-5	0	0
2gvg_NAMPTFH_326921	-5	0	0
2gvg_NAMPTFH_330497	-5	0	0
2gvg_NAMPTFH_366808	-5	0	0
2gvg_NAMPTFH_370367	-5	0	0
2gvg_NAMPTFH_47619	-5	0	0
2gvg_NAMPTFH_83076	-5	0	0
2gvg_NAMPTFH_92753	-5	0	0
2gvg_NAMPTFH_9461	-5	0	0
2gvg_NAMPTFH_97104	-5	0	0
2gvg_NAMPTFH_108655	-4.9	0	0
2gvg_NAMPTFH_131986	-4.9	0	0
2gvg_NAMPTFH_152632	-4.9	0	0
2gvg_NAMPTFH_160005	-4.9	0	0
2gvg_NAMPTFH_164965	-4.9	0	0
2gvg_NAMPTFH_176765	-4.9	0	0
2gvg_NAMPTFH_206630	-4.9	0	0
2gvg_NAMPTFH_37219	-4.9	0	0
2gvg_NAMPTFH_42774	-4.9	0	0
2gvg_NAMPTFH_47881	-4.9	0	0
2gvg_NAMPTFH_503425	-4.9	0	0
2gvg_NAMPTFH_76015	-4.9	0	0
2gvg_NAMPTFH_78609	-4.9	0	0
2gvg_NAMPTFH_284701	-4.8	0	0
2gvg_NAMPTFH_41833	-4.8	0	0
2gvg_NAMPTFH_44680	-4.8	0	0
2gvg_NAMPTFH_45719	-4.8	0	0
2gvg_NAMPTFH_60373	-4.8	0	0
2gvg_NAMPTFH_64952	-4.8	0	0
2gvg_NAMPTFH_14506	-4.7	0	0
2gvg_NAMPTFH_18473	-4.7	0	0
2gvg_NAMPTFH_30041	-4.7	0	0
2gvg_NAMPTFH_75846	-4.7	0	0
2gvg_NAMPTFH_120844	-4.6	0	0
2gvg_NAMPTFH_16021	-4.6	0	0
2gvg_NAMPTFH_28011	-4.6	0	0
2gvg_NAMPTFH_29851	-4.6	0	0
2gvg_NAMPTFH_34012	-4.6	0	0
2gvg_NAMPTFH_42633	-4.6	0	0
2gvg_NAMPTFH_60377	-4.6	0	0
2gvg_NAMPTFH_75071	-4.6	0	0
2gvg_NAMPTFH_85179	-4.6	0	0
2gvg_NAMPTFH_131982	-4.5	0	0
2gvg_NAMPTFH_152393	-4.5	0	0
2gvg_NAMPTFH_159398	-4.5	0	0
2gvg_NAMPTFH_169566	-4.5	0	0
2gvg_NAMPTFH_40840	-4.5	0	0
2gvg_NAMPTFH_67307	-4.5	0	0
2gvg_NAMPTFH_149877	-4.4	0	0
2gvg_NAMPTFH_331198	-4.4	0	0
2gvg_NAMPTFH_34210	-4.4	0	0
2gvg_NAMPTFH_344494	-4.4	0	0
2gvg_NAMPTFH_41649	-4.4	0	0
2gvg_NAMPTFH_672441	-4.4	0	0
2gvg_NAMPTFH_96979	-4.4	0	0
2gvg_NAMPTFH_127216	-4.3	0	0
2gvg_NAMPTFH_195031	-4.3	0	0
2gvg_NAMPTFH_365560	-4.3	0	0
2gvg_NAMPTFH_37883	-4.3	0	0
2gvg_NAMPTFH_43013	-4.3	0	0
2gvg_NAMPTFH_47496	-4.3	0	0
2gvg_NAMPTFH_97538	-4.3	0	0
2gvg_NAMPTFH_148304	-4.2	0	0
2gvg_NAMPTFH_19990	-4.2	0	0
2gvg_NAMPTFH_49252	-4.2	0	0
2gvg_NAMPTFH_85331	-4.2	0	0
2gvg_NAMPTFH_88324	-4.2	0	0
2gvg_NAMPTFH_135857	-4.1	0	0
2gvg_NAMPTFH_42028	-4.1	0	0
2gvg_NAMPTFH_48231	-4.1	0	0
2gvg_NAMPTFH_12588	-4	0	0
2gvg_NAMPTFH_200686	-4	0	0
2gvg_NAMPTFH_29629	-4	0	0
2gvg_NAMPTFH_93260	-4	0	0
2gvg_NAMPTFH_38968	-3.9	0	0
2gvg_NAMPTFH_65248	-3.7	0	0

## Sheet: Table 1 S199
S199 (Kristen)
Ligand	Binding Affinity
nampt_monomer_ser199FH_61610	-11
nampt_monomer_ser199FH_345845	-10
nampt_monomer_ser199FH_133075	-9.7
nampt_monomer_ser199FH_319990	-9.4
nampt_monomer_ser199FH_295486	-9.3
nampt_monomer_ser199FH_338042	-9.3
nampt_monomer_ser199FH_362639	-9.3
nampt_monomer_ser199FH_637578	-9.3
nampt_monomer_ser199FH_84100	-9.3
nampt_monomer_ser199FH_128606	-9.2	Overlaps all 3 search spaces
nampt_monomer_ser199FH_332670	-9.2
nampt_monomer_ser199FH_37553	-9.2
nampt_monomer_ser199FH_400770	-9.2
nampt_monomer_ser199FH_76747	-9.2
nampt_monomer_ser199FH_263220	-9.1
nampt_monomer_ser199FH_60785	-9.1
nampt_monomer_ser199FH_130847	-9
nampt_monomer_ser199FH_142335	-9
nampt_monomer_ser199FH_25457	-9
nampt_monomer_ser199FH_637359	-9
nampt_monomer_ser199FH_6844	-9
nampt_monomer_ser199FH_177862	-8.9
nampt_monomer_ser199FH_19824	-8.9
nampt_monomer_ser199FH_327702	-8.9
nampt_monomer_ser199FH_401077	-8.9	Ordered NCI 6.6.13
nampt_monomer_ser199FH_158959	-8.8
nampt_monomer_ser199FH_295358	-8.8
nampt_monomer_ser199FH_324623	-8.8
nampt_monomer_ser199FH_331968	-8.8
nampt_monomer_ser199FH_37168	-8.8
nampt_monomer_ser199FH_371765	-8.8
nampt_monomer_ser199FH_372499	-8.8
nampt_monomer_ser199FH_79139	-8.8
nampt_monomer_ser199FH_116640	-8.7
nampt_monomer_ser199FH_13487	-8.7
nampt_monomer_ser199FH_214029	-8.7
nampt_monomer_ser199FH_321496	-8.7
nampt_monomer_ser199FH_359472	-8.7
nampt_monomer_ser199FH_5157	-8.7
nampt_monomer_ser199FH_636734	-8.7
nampt_monomer_ser199FH_670283	-8.7
nampt_monomer_ser199FH_116702	-8.6
nampt_monomer_ser199FH_118818	-8.6
nampt_monomer_ser199FH_137399	-8.6
nampt_monomer_ser199FH_16437	-8.6
nampt_monomer_ser199FH_17055	-8.6
nampt_monomer_ser199FH_177407	-8.6
nampt_monomer_ser199FH_227186	-8.6
nampt_monomer_ser199FH_308814	-8.6
nampt_monomer_ser199FH_367306	-8.6
nampt_monomer_ser199FH_50651	-8.6
nampt_monomer_ser199FH_601359	-8.6
nampt_monomer_ser199FH_60659	-8.6
nampt_monomer_ser199FH_68841	-8.6
nampt_monomer_ser199FH_727038	-8.6
nampt_monomer_ser199FH_87838	-8.6
nampt_monomer_ser199FH_99925	-8.6
nampt_monomer_ser199FH_131467	-8.5
nampt_monomer_ser199FH_13316	-8.5
nampt_monomer_ser199FH_204232	-8.5
nampt_monomer_ser199FH_309874	-8.5
nampt_monomer_ser199FH_343256	-8.5
nampt_monomer_ser199FH_367480	-8.5
nampt_monomer_ser199FH_407628	-8.5
nampt_monomer_ser199FH_5476	-8.5
nampt_monomer_ser199FH_630602	-8.5
nampt_monomer_ser199FH_1014	-8.4
nampt_monomer_ser199FH_109747	-8.4
nampt_monomer_ser199FH_158549	-8.4
nampt_monomer_ser199FH_163443	-8.4
nampt_monomer_ser199FH_17362	-8.4
nampt_monomer_ser199FH_29200	-8.4
nampt_monomer_ser199FH_292923	-8.4
nampt_monomer_ser199FH_305329	-8.4
nampt_monomer_ser199FH_308835	-8.4
nampt_monomer_ser199FH_33575	-8.4
nampt_monomer_ser199FH_338519	-8.4
nampt_monomer_ser199FH_354844	-8.4
nampt_monomer_ser199FH_36508	-8.4
nampt_monomer_ser199FH_372769	-8.4
nampt_monomer_ser199FH_43998	-8.4
nampt_monomer_ser199FH_4429	-8.4
nampt_monomer_ser199FH_45545	-8.4
nampt_monomer_ser199FH_45572	-8.4
nampt_monomer_ser199FH_50690	-8.4
nampt_monomer_ser199FH_636718	-8.4
nampt_monomer_ser199FH_63680	-8.4
nampt_monomer_ser199FH_76478	-8.4
nampt_monomer_ser199FH_11667	-8.3
nampt_monomer_ser199FH_127133	-8.3
nampt_monomer_ser199FH_134137	-8.3
nampt_monomer_ser199FH_15784	-8.3
nampt_monomer_ser199FH_202386	-8.3
nampt_monomer_ser199FH_246999	-8.3
nampt_monomer_ser199FH_270071	-8.3
nampt_monomer_ser199FH_270916	-8.3
nampt_monomer_ser199FH_305798	-8.3
nampt_monomer_ser199FH_335979	-8.3
nampt_monomer_ser199FH_346578	-8.3
nampt_monomer_ser199FH_54709	-8.3
nampt_monomer_ser199FH_5856	-8.3
nampt_monomer_ser199FH_59620	-8.3
nampt_monomer_ser199FH_637343	-8.3
nampt_monomer_ser199FH_645330	-8.3
nampt_monomer_ser199FH_78697	-8.3
nampt_monomer_ser199FH_9037	-8.3
nampt_monomer_ser199FH_93427	-8.3
nampt_monomer_ser199FH_95909	-8.3
nampt_monomer_ser199FH_105348	-8.2
nampt_monomer_ser199FH_107582	-8.2
nampt_monomer_ser199FH_107679	-8.2
nampt_monomer_ser199FH_109174	-8.2
nampt_monomer_ser199FH_110300	-8.2
nampt_monomer_ser199FH_112965	-8.2
nampt_monomer_ser199FH_121868	-8.2
nampt_monomer_ser199FH_13051	-8.2
nampt_monomer_ser199FH_156565	-8.2
nampt_monomer_ser199FH_186200	-8.2
nampt_monomer_ser199FH_215718	-8.2
nampt_monomer_ser199FH_24032	-8.2
nampt_monomer_ser199FH_283845	-8.2
nampt_monomer_ser199FH_3076	-8.2
nampt_monomer_ser199FH_309892	-8.2
nampt_monomer_ser199FH_321502	-8.2
nampt_monomer_ser199FH_326182	-8.2
nampt_monomer_ser199FH_37612	-8.2
nampt_monomer_ser199FH_41098	-8.2
nampt_monomer_ser199FH_4292	-8.2
nampt_monomer_ser199FH_51683	-8.2
nampt_monomer_ser199FH_7578	-8.2
nampt_monomer_ser199FH_80313	-8.2
nampt_monomer_ser199FH_8090	-8.2
nampt_monomer_ser199FH_88795	-8.2
nampt_monomer_ser199FH_94600	-8.2
nampt_monomer_ser199FH_11023	-8.1
nampt_monomer_ser199FH_117197	-8.1
nampt_monomer_ser199FH_13156	-8.1
nampt_monomer_ser199FH_144694	-8.1
nampt_monomer_ser199FH_146771	-8.1
nampt_monomer_ser199FH_156563	-8.1
nampt_monomer_ser199FH_163823	-8.1
nampt_monomer_ser199FH_164459	-8.1
nampt_monomer_ser199FH_19061	-8.1
nampt_monomer_ser199FH_201863	-8.1
nampt_monomer_ser199FH_282137	-8.1
nampt_monomer_ser199FH_308849	-8.1
nampt_monomer_ser199FH_321491	-8.1
nampt_monomer_ser199FH_326184	-8.1
nampt_monomer_ser199FH_338106	-8.1
nampt_monomer_ser199FH_34875	-8.1
nampt_monomer_ser199FH_37627	-8.1
nampt_monomer_ser199FH_379651	-8.1
nampt_monomer_ser199FH_38007	-8.1
nampt_monomer_ser199FH_39984	-8.1
nampt_monomer_ser199FH_400938	-8.1
nampt_monomer_ser199FH_40749	-8.1
nampt_monomer_ser199FH_45383	-8.1
nampt_monomer_ser199FH_45384	-8.1
nampt_monomer_ser199FH_50648	-8.1
nampt_monomer_ser199FH_55845	-8.1
nampt_monomer_ser199FH_58724	-8.1
nampt_monomer_ser199FH_60339	-8.1
nampt_monomer_ser199FH_636717	-8.1
nampt_monomer_ser199FH_661221	-8.1
nampt_monomer_ser199FH_69421	-8.1
nampt_monomer_ser199FH_71097	-8.1
nampt_monomer_ser199FH_73254	-8.1
nampt_monomer_ser199FH_83950	-8.1
nampt_monomer_ser199FH_96541	-8.1
nampt_monomer_ser199FH_96996	-8.1
nampt_monomer_ser199FH_97920	-8.1
nampt_monomer_ser199FH_116644	-8
nampt_monomer_ser199FH_11668	-8
nampt_monomer_ser199FH_135184	-8
nampt_monomer_ser199FH_159092	-8
nampt_monomer_ser199FH_168225	-8
nampt_monomer_ser199FH_228137	-8
nampt_monomer_ser199FH_295300	-8
nampt_monomer_ser199FH_367474	-8
nampt_monomer_ser199FH_372287	-8
nampt_monomer_ser199FH_382035	-8
nampt_monomer_ser199FH_41805	-8
nampt_monomer_ser199FH_48617	-8
nampt_monomer_ser199FH_50650	-8
nampt_monomer_ser199FH_50688	-8
nampt_monomer_ser199FH_55862	-8
nampt_monomer_ser199FH_603071	-8
nampt_monomer_ser199FH_61642	-8
nampt_monomer_ser199FH_634396	-8
nampt_monomer_ser199FH_67436	-8
nampt_monomer_ser199FH_7218	-8
nampt_monomer_ser199FH_73735	-8
nampt_monomer_ser199FH_81120	-8
nampt_monomer_ser199FH_96021	-8
nampt_monomer_ser199FH_112547	-7.9
nampt_monomer_ser199FH_11826	-7.9
nampt_monomer_ser199FH_118628	-7.9
nampt_monomer_ser199FH_11912	-7.9
nampt_monomer_ser199FH_130872	-7.9
nampt_monomer_ser199FH_13176	-7.9
nampt_monomer_ser199FH_13294	-7.9
nampt_monomer_ser199FH_146557	-7.9
nampt_monomer_ser199FH_153399	-7.9
nampt_monomer_ser199FH_15372	-7.9
nampt_monomer_ser199FH_158413	-7.9
nampt_monomer_ser199FH_164880	-7.9
nampt_monomer_ser199FH_165704	-7.9
nampt_monomer_ser199FH_201631	-7.9
nampt_monomer_ser199FH_217697	-7.9
nampt_monomer_ser199FH_252359	-7.9
nampt_monomer_ser199FH_26744	-7.9
nampt_monomer_ser199FH_27032	-7.9
nampt_monomer_ser199FH_290311	-7.9
nampt_monomer_ser199FH_30205	-7.9
nampt_monomer_ser199FH_303294	-7.9
nampt_monomer_ser199FH_329065	-7.9
nampt_monomer_ser199FH_329250	-7.9
nampt_monomer_ser199FH_33010	-7.9
nampt_monomer_ser199FH_34910	-7.9
nampt_monomer_ser199FH_350625	-7.9
nampt_monomer_ser199FH_375105	-7.9
nampt_monomer_ser199FH_3753	-7.9
nampt_monomer_ser199FH_378719	-7.9
nampt_monomer_ser199FH_41066	-7.9
nampt_monomer_ser199FH_43088	-7.9
nampt_monomer_ser199FH_45527	-7.9
nampt_monomer_ser199FH_50654	-7.9
nampt_monomer_ser199FH_70931	-7.9
nampt_monomer_ser199FH_85433	-7.9
nampt_monomer_ser199FH_87010	-7.9
nampt_monomer_ser199FH_118723	-7.8
nampt_monomer_ser199FH_12544	-7.8
nampt_monomer_ser199FH_13974	-7.8
nampt_monomer_ser199FH_142446	-7.8
nampt_monomer_ser199FH_149050	-7.8
nampt_monomer_ser199FH_150114	-7.8
nampt_monomer_ser199FH_15776	-7.8
nampt_monomer_ser199FH_158383	-7.8
nampt_monomer_ser199FH_176736	-7.8
nampt_monomer_ser199FH_211356	-7.8
nampt_monomer_ser199FH_215721	-7.8
nampt_monomer_ser199FH_280594	-7.8
nampt_monomer_ser199FH_292140	-7.8
nampt_monomer_ser199FH_30930	-7.8
nampt_monomer_ser199FH_311165	-7.8
nampt_monomer_ser199FH_319709	-7.8
nampt_monomer_ser199FH_331977	-7.8
nampt_monomer_ser199FH_33353	-7.8
nampt_monomer_ser199FH_34879	-7.8
nampt_monomer_ser199FH_354261	-7.8
nampt_monomer_ser199FH_367416	-7.8
nampt_monomer_ser199FH_36753	-7.8
nampt_monomer_ser199FH_37433	-7.8
nampt_monomer_ser199FH_375981	-7.8
nampt_monomer_ser199FH_40275	-7.8
nampt_monomer_ser199FH_43344	-7.8
nampt_monomer_ser199FH_479	-7.8
nampt_monomer_ser199FH_55152	-7.8
nampt_monomer_ser199FH_6145	-7.8
nampt_monomer_ser199FH_63543	-7.8
nampt_monomer_ser199FH_641396	-7.8
nampt_monomer_ser199FH_65537	-7.8
nampt_monomer_ser199FH_66122	-7.8
nampt_monomer_ser199FH_6821	-7.8
nampt_monomer_ser199FH_7524	-7.8
nampt_monomer_ser199FH_91397	-7.8
nampt_monomer_ser199FH_91529	-7.8
nampt_monomer_ser199FH_114414	-7.7
nampt_monomer_ser199FH_114997	-7.7
nampt_monomer_ser199FH_123389	-7.7
nampt_monomer_ser199FH_123527	-7.7
nampt_monomer_ser199FH_134199	-7.7
nampt_monomer_ser199FH_153391	-7.7
nampt_monomer_ser199FH_159031	-7.7
nampt_monomer_ser199FH_163910	-7.7
nampt_monomer_ser199FH_1847	-7.7
nampt_monomer_ser199FH_19123	-7.7
nampt_monomer_ser199FH_19803	-7.7
nampt_monomer_ser199FH_201868	-7.7
nampt_monomer_ser199FH_245091	-7.7
nampt_monomer_ser199FH_288387	-7.7
nampt_monomer_ser199FH_3064	-7.7
nampt_monomer_ser199FH_369986	-7.7
nampt_monomer_ser199FH_375982	-7.7
nampt_monomer_ser199FH_40269	-7.7
nampt_monomer_ser199FH_40614	-7.7
nampt_monomer_ser199FH_408860	-7.7
nampt_monomer_ser199FH_45536	-7.7
nampt_monomer_ser199FH_645033	-7.7
nampt_monomer_ser199FH_64672	-7.7
nampt_monomer_ser199FH_68971	-7.7
nampt_monomer_ser199FH_70799	-7.7
nampt_monomer_ser199FH_83715	-7.7
nampt_monomer_ser199FH_92937	-7.7
nampt_monomer_ser199FH_95916	-7.7
nampt_monomer_ser199FH_99634	-7.7
nampt_monomer_ser199FH_103520	-7.6
nampt_monomer_ser199FH_105781	-7.6
nampt_monomer_ser199FH_108783	-7.6
nampt_monomer_ser199FH_111847	-7.6
nampt_monomer_ser199FH_112541	-7.6
nampt_monomer_ser199FH_116709	-7.6
nampt_monomer_ser199FH_117987	-7.6
nampt_monomer_ser199FH_120307	-7.6
nampt_monomer_ser199FH_128737	-7.6
nampt_monomer_ser199FH_128751	-7.6
nampt_monomer_ser199FH_13151	-7.6
nampt_monomer_ser199FH_140899	-7.6
nampt_monomer_ser199FH_150432	-7.6
nampt_monomer_ser199FH_151252	-7.6
nampt_monomer_ser199FH_165883	-7.6
nampt_monomer_ser199FH_176367	-7.6
nampt_monomer_ser199FH_186067	-7.6
nampt_monomer_ser199FH_19136	-7.6
nampt_monomer_ser199FH_19141	-7.6
nampt_monomer_ser199FH_191441	-7.6
nampt_monomer_ser199FH_195327	-7.6
nampt_monomer_ser199FH_204920	-7.6
nampt_monomer_ser199FH_20618	-7.6
nampt_monomer_ser199FH_214009	-7.6
nampt_monomer_ser199FH_215275	-7.6
nampt_monomer_ser199FH_228150	-7.6
nampt_monomer_ser199FH_241624	-7.6
nampt_monomer_ser199FH_252172	-7.6
nampt_monomer_ser199FH_260594	-7.6
nampt_monomer_ser199FH_275266	-7.6
nampt_monomer_ser199FH_280058	-7.6
nampt_monomer_ser199FH_292826	-7.6
nampt_monomer_ser199FH_294161	-7.6
nampt_monomer_ser199FH_294623	-7.6
nampt_monomer_ser199FH_312606	-7.6
nampt_monomer_ser199FH_328087	-7.6
nampt_monomer_ser199FH_32838	-7.6
nampt_monomer_ser199FH_330796	-7.6
nampt_monomer_ser199FH_33738	-7.6
nampt_monomer_ser199FH_343557	-7.6
nampt_monomer_ser199FH_379555	-7.6
nampt_monomer_ser199FH_379696	-7.6
nampt_monomer_ser199FH_48964	-7.6
nampt_monomer_ser199FH_55691	-7.6
nampt_monomer_ser199FH_60419	-7.6
nampt_monomer_ser199FH_605333	-7.6
nampt_monomer_ser199FH_6268	-7.6
nampt_monomer_ser199FH_63161	-7.6
nampt_monomer_ser199FH_6731	-7.6
nampt_monomer_ser199FH_71795	-7.6
nampt_monomer_ser199FH_75885	-7.6
nampt_monomer_ser199FH_76549	-7.6
nampt_monomer_ser199FH_86467	-7.6
nampt_monomer_ser199FH_89258	-7.6
nampt_monomer_ser199FH_91396	-7.6
nampt_monomer_ser199FH_93033	-7.6
nampt_monomer_ser199FH_105798	-7.5
nampt_monomer_ser199FH_106231	-7.5
nampt_monomer_ser199FH_112677	-7.5
nampt_monomer_ser199FH_120290	-7.5
nampt_monomer_ser199FH_122376	-7.5
nampt_monomer_ser199FH_130801	-7.5
nampt_monomer_ser199FH_152551	-7.5
nampt_monomer_ser199FH_154585	-7.5
nampt_monomer_ser199FH_159686	-7.5
nampt_monomer_ser199FH_164464	-7.5
nampt_monomer_ser199FH_165701	-7.5
nampt_monomer_ser199FH_16722	-7.5
nampt_monomer_ser199FH_191454	-7.5
nampt_monomer_ser199FH_19637	-7.5
nampt_monomer_ser199FH_215689	-7.5
nampt_monomer_ser199FH_23248	-7.5
nampt_monomer_ser199FH_234348	-7.5
nampt_monomer_ser199FH_294625	-7.5
nampt_monomer_ser199FH_300289	-7.5
nampt_monomer_ser199FH_307703	-7.5
nampt_monomer_ser199FH_30813	-7.5
nampt_monomer_ser199FH_31762	-7.5
nampt_monomer_ser199FH_319435	-7.5
nampt_monomer_ser199FH_328111	-7.5
nampt_monomer_ser199FH_33570	-7.5
nampt_monomer_ser199FH_358311	-7.5
nampt_monomer_ser199FH_36586	-7.5
nampt_monomer_ser199FH_369066	-7.5
nampt_monomer_ser199FH_37187	-7.5
nampt_monomer_ser199FH_37641	-7.5
nampt_monomer_ser199FH_379099	-7.5
nampt_monomer_ser199FH_379536	-7.5
nampt_monomer_ser199FH_38352	-7.5
nampt_monomer_ser199FH_408734	-7.5
nampt_monomer_ser199FH_46075	-7.5
nampt_monomer_ser199FH_51349	-7.5
nampt_monomer_ser199FH_57670	-7.5
nampt_monomer_ser199FH_6101	-7.5
nampt_monomer_ser199FH_61888	-7.5
nampt_monomer_ser199FH_623638	-7.5
nampt_monomer_ser199FH_62685	-7.5
nampt_monomer_ser199FH_632536	-7.5
nampt_monomer_ser199FH_637827	-7.5
nampt_monomer_ser199FH_643029	-7.5
nampt_monomer_ser199FH_679525	-7.5
nampt_monomer_ser199FH_680495	-7.5
nampt_monomer_ser199FH_680515	-7.5
nampt_monomer_ser199FH_689002	-7.5
nampt_monomer_ser199FH_73054	-7.5
nampt_monomer_ser199FH_76988	-7.5
nampt_monomer_ser199FH_77913	-7.5
nampt_monomer_ser199FH_88600	-7.5
nampt_monomer_ser199FH_93817	-7.5
nampt_monomer_ser199FH_10211	-7.4
nampt_monomer_ser199FH_10416	-7.4
nampt_monomer_ser199FH_106282	-7.4
nampt_monomer_ser199FH_106464	-7.4
nampt_monomer_ser199FH_106506	-7.4
nampt_monomer_ser199FH_111210	-7.4
nampt_monomer_ser199FH_116339	-7.4
nampt_monomer_ser199FH_117028	-7.4
nampt_monomer_ser199FH_117554	-7.4
nampt_monomer_ser199FH_12262	-7.4
nampt_monomer_ser199FH_122819	-7.4
nampt_monomer_ser199FH_125095	-7.4
nampt_monomer_ser199FH_129929	-7.4
nampt_monomer_ser199FH_133356	-7.4
nampt_monomer_ser199FH_14142	-7.4
nampt_monomer_ser199FH_144958	-7.4
nampt_monomer_ser199FH_147358	-7.4
nampt_monomer_ser199FH_151262	-7.4
nampt_monomer_ser199FH_15362	-7.4
nampt_monomer_ser199FH_154389	-7.4
nampt_monomer_ser199FH_164676	-7.4
nampt_monomer_ser199FH_179818	-7.4
nampt_monomer_ser199FH_216623	-7.4
nampt_monomer_ser199FH_21683	-7.4
nampt_monomer_ser199FH_241998	-7.4
nampt_monomer_ser199FH_25435	-7.4
nampt_monomer_ser199FH_25678	-7.4
nampt_monomer_ser199FH_274905	-7.4
nampt_monomer_ser199FH_2805	-7.4
nampt_monomer_ser199FH_308848	-7.4
nampt_monomer_ser199FH_31698	-7.4
nampt_monomer_ser199FH_319449	-7.4
nampt_monomer_ser199FH_326757	-7.4
nampt_monomer_ser199FH_328130	-7.4
nampt_monomer_ser199FH_341196	-7.4
nampt_monomer_ser199FH_35582	-7.4
nampt_monomer_ser199FH_363801	-7.4
nampt_monomer_ser199FH_369070	-7.4
nampt_monomer_ser199FH_371178	-7.4
nampt_monomer_ser199FH_376254	-7.4
nampt_monomer_ser199FH_380802	-7.4
nampt_monomer_ser199FH_38090	-7.4
nampt_monomer_ser199FH_403447	-7.4
nampt_monomer_ser199FH_4263	-7.4
nampt_monomer_ser199FH_46385	-7.4
nampt_monomer_ser199FH_52241	-7.4
nampt_monomer_ser199FH_647136	-7.4
nampt_monomer_ser199FH_680516	-7.4
nampt_monomer_ser199FH_7867	-7.4
nampt_monomer_ser199FH_82560	-7.4
nampt_monomer_ser199FH_99867	-7.4
nampt_monomer_ser199FH_10091	-7.3
nampt_monomer_ser199FH_106570	-7.3
nampt_monomer_ser199FH_107701	-7.3
nampt_monomer_ser199FH_108753	-7.3
nampt_monomer_ser199FH_11307	-7.3
nampt_monomer_ser199FH_114449	-7.3
nampt_monomer_ser199FH_117268	-7.3
nampt_monomer_ser199FH_122253	-7.3
nampt_monomer_ser199FH_127458	-7.3
nampt_monomer_ser199FH_135168	-7.3
nampt_monomer_ser199FH_139021	-7.3
nampt_monomer_ser199FH_15358	-7.3
nampt_monomer_ser199FH_163144	-7.3
nampt_monomer_ser199FH_164991	-7.3
nampt_monomer_ser199FH_166596	-7.3
nampt_monomer_ser199FH_211490	-7.3
nampt_monomer_ser199FH_22801	-7.3
nampt_monomer_ser199FH_22881	-7.3
nampt_monomer_ser199FH_23247	-7.3
nampt_monomer_ser199FH_24035	-7.3
nampt_monomer_ser199FH_289365	-7.3
nampt_monomer_ser199FH_298892	-7.3
nampt_monomer_ser199FH_299967	-7.3
nampt_monomer_ser199FH_305743	-7.3
nampt_monomer_ser199FH_30663	-7.3
nampt_monomer_ser199FH_310354	-7.3
nampt_monomer_ser199FH_319436	-7.3
nampt_monomer_ser199FH_326375	-7.3
nampt_monomer_ser199FH_32892	-7.3
nampt_monomer_ser199FH_329249	-7.3
nampt_monomer_ser199FH_37219	-7.3
nampt_monomer_ser199FH_374703	-7.3
nampt_monomer_ser199FH_375997	-7.3
nampt_monomer_ser199FH_379697	-7.3
nampt_monomer_ser199FH_39047	-7.3
nampt_monomer_ser199FH_43271	-7.3
nampt_monomer_ser199FH_47680	-7.3
nampt_monomer_ser199FH_62609	-7.3
nampt_monomer_ser199FH_661122	-7.3
nampt_monomer_ser199FH_672865	-7.3
nampt_monomer_ser199FH_7436	-7.3
nampt_monomer_ser199FH_83497	-7.3
nampt_monomer_ser199FH_89201	-7.3
nampt_monomer_ser199FH_91355	-7.3
nampt_monomer_ser199FH_98938	-7.3
nampt_monomer_ser199FH_99663	-7.3
nampt_monomer_ser199FH_100708	-7.2
nampt_monomer_ser199FH_111194	-7.2
nampt_monomer_ser199FH_112125	-7.2
nampt_monomer_ser199FH_116508	-7.2
nampt_monomer_ser199FH_125043	-7.2
nampt_monomer_ser199FH_133351	-7.2
nampt_monomer_ser199FH_146770	-7.2
nampt_monomer_ser199FH_154718	-7.2
nampt_monomer_ser199FH_1614	-7.2
nampt_monomer_ser199FH_164435	-7.2
nampt_monomer_ser199FH_16736	-7.2
nampt_monomer_ser199FH_168027	-7.2
nampt_monomer_ser199FH_19108	-7.2
nampt_monomer_ser199FH_204665	-7.2
nampt_monomer_ser199FH_213708	-7.2
nampt_monomer_ser199FH_21603	-7.2
nampt_monomer_ser199FH_236254	-7.2
nampt_monomer_ser199FH_276736	-7.2
nampt_monomer_ser199FH_281307	-7.2
nampt_monomer_ser199FH_293360	-7.2
nampt_monomer_ser199FH_294756	-7.2
nampt_monomer_ser199FH_30260	-7.2
nampt_monomer_ser199FH_306752	-7.2
nampt_monomer_ser199FH_339161	-7.2
nampt_monomer_ser199FH_342459	-7.2
nampt_monomer_ser199FH_345647	-7.2
nampt_monomer_ser199FH_36818	-7.2
nampt_monomer_ser199FH_372767	-7.2
nampt_monomer_ser199FH_42212	-7.2
nampt_monomer_ser199FH_49652	-7.2
nampt_monomer_ser199FH_59776	-7.2
nampt_monomer_ser199FH_60034	-7.2
nampt_monomer_ser199FH_62611	-7.2
nampt_monomer_ser199FH_631160	-7.2
nampt_monomer_ser199FH_637290	-7.2
nampt_monomer_ser199FH_66241	-7.2
nampt_monomer_ser199FH_71866	-7.2
nampt_monomer_ser199FH_78623	-7.2
nampt_monomer_ser199FH_80735	-7.2
nampt_monomer_ser199FH_88916	-7.2
nampt_monomer_ser199FH_91356	-7.2
nampt_monomer_ser199FH_91382	-7.2
nampt_monomer_ser199FH_9782	-7.2
nampt_monomer_ser199FH_9852	-7.2
nampt_monomer_ser199FH_98857	-7.2
nampt_monomer_ser199FH_100120	-7.1
nampt_monomer_ser199FH_107022	-7.1
nampt_monomer_ser199FH_11437	-7.1
nampt_monomer_ser199FH_11664	-7.1
nampt_monomer_ser199FH_119805	-7.1
nampt_monomer_ser199FH_120631	-7.1
nampt_monomer_ser199FH_12488	-7.1
nampt_monomer_ser199FH_126837	-7.1
nampt_monomer_ser199FH_135381	-7.1
nampt_monomer_ser199FH_138389	-7.1
nampt_monomer_ser199FH_14311	-7.1
nampt_monomer_ser199FH_1451	-7.1
nampt_monomer_ser199FH_146071	-7.1
nampt_monomer_ser199FH_146769	-7.1
nampt_monomer_ser199FH_149312	-7.1
nampt_monomer_ser199FH_153172	-7.1
nampt_monomer_ser199FH_170578	-7.1
nampt_monomer_ser199FH_170637	-7.1
nampt_monomer_ser199FH_177866	-7.1
nampt_monomer_ser199FH_180964	-7.1
nampt_monomer_ser199FH_203837	-7.1
nampt_monomer_ser199FH_203912	-7.1
nampt_monomer_ser199FH_23672	-7.1
nampt_monomer_ser199FH_24951	-7.1
nampt_monomer_ser199FH_250429	-7.1
nampt_monomer_ser199FH_26112	-7.1
nampt_monomer_ser199FH_28080	-7.1
nampt_monomer_ser199FH_282187	-7.1
nampt_monomer_ser199FH_28341	-7.1
nampt_monomer_ser199FH_284234	-7.1
nampt_monomer_ser199FH_293780	-7.1
nampt_monomer_ser199FH_294150	-7.1
nampt_monomer_ser199FH_294750	-7.1
nampt_monomer_ser199FH_31703	-7.1
nampt_monomer_ser199FH_32673	-7.1
nampt_monomer_ser199FH_330770	-7.1
nampt_monomer_ser199FH_3323	-7.1
nampt_monomer_ser199FH_333544	-7.1
nampt_monomer_ser199FH_335048	-7.1
nampt_monomer_ser199FH_339594	-7.1
nampt_monomer_ser199FH_351691	-7.1
nampt_monomer_ser199FH_364889	-7.1
nampt_monomer_ser199FH_366289	-7.1
nampt_monomer_ser199FH_372146	-7.1
nampt_monomer_ser199FH_39938	-7.1
nampt_monomer_ser199FH_40306	-7.1
nampt_monomer_ser199FH_44750	-7.1
nampt_monomer_ser199FH_48388	-7.1
nampt_monomer_ser199FH_50680	-7.1
nampt_monomer_ser199FH_58904	-7.1
nampt_monomer_ser199FH_60013	-7.1
nampt_monomer_ser199FH_60183	-7.1
nampt_monomer_ser199FH_64876	-7.1
nampt_monomer_ser199FH_659107	-7.1
nampt_monomer_ser199FH_7572	-7.1
nampt_monomer_ser199FH_79253	-7.1
nampt_monomer_ser199FH_79582	-7.1
nampt_monomer_ser199FH_80731	-7.1
nampt_monomer_ser199FH_81750	-7.1
nampt_monomer_ser199FH_8179	-7.1
nampt_monomer_ser199FH_87136	-7.1
nampt_monomer_ser199FH_89602	-7.1
nampt_monomer_ser199FH_89821	-7.1
nampt_monomer_ser199FH_9032	-7.1
nampt_monomer_ser199FH_91357	-7.1
nampt_monomer_ser199FH_98026	-7.1
nampt_monomer_ser199FH_106863	-7
nampt_monomer_ser199FH_11149	-7
nampt_monomer_ser199FH_112203	-7
nampt_monomer_ser199FH_114490	-7
nampt_monomer_ser199FH_117908	-7
nampt_monomer_ser199FH_120289	-7
nampt_monomer_ser199FH_121268	-7
nampt_monomer_ser199FH_121781	-7
nampt_monomer_ser199FH_123418	-7
nampt_monomer_ser199FH_126226	-7
nampt_monomer_ser199FH_127886	-7
nampt_monomer_ser199FH_131616	-7
nampt_monomer_ser199FH_135412	-7
nampt_monomer_ser199FH_13616	-7
nampt_monomer_ser199FH_13653	-7
nampt_monomer_ser199FH_142277	-7
nampt_monomer_ser199FH_145992	-7
nampt_monomer_ser199FH_149054	-7
nampt_monomer_ser199FH_154587	-7
nampt_monomer_ser199FH_155703	-7
nampt_monomer_ser199FH_163802	-7
nampt_monomer_ser199FH_17128	-7
nampt_monomer_ser199FH_19125	-7
nampt_monomer_ser199FH_204262	-7
nampt_monomer_ser199FH_205827	-7
nampt_monomer_ser199FH_261610	-7
nampt_monomer_ser199FH_270063	-7
nampt_monomer_ser199FH_277806	-7
nampt_monomer_ser199FH_281623	-7
nampt_monomer_ser199FH_281624	-7
nampt_monomer_ser199FH_288024	-7
nampt_monomer_ser199FH_294153	-7
nampt_monomer_ser199FH_300540	-7
nampt_monomer_ser199FH_317605	-7
nampt_monomer_ser199FH_32984	-7
nampt_monomer_ser199FH_338578	-7
nampt_monomer_ser199FH_339589	-7
nampt_monomer_ser199FH_34219	-7
nampt_monomer_ser199FH_343526	-7
nampt_monomer_ser199FH_350187	-7
nampt_monomer_ser199FH_361570	-7
nampt_monomer_ser199FH_362093	-7
nampt_monomer_ser199FH_36525	-7
nampt_monomer_ser199FH_36693	-7
nampt_monomer_ser199FH_372275	-7
nampt_monomer_ser199FH_37812	-7
nampt_monomer_ser199FH_379639	-7
nampt_monomer_ser199FH_38743	-7
nampt_monomer_ser199FH_44556	-7
nampt_monomer_ser199FH_45291	-7
nampt_monomer_ser199FH_4921	-7
nampt_monomer_ser199FH_54645	-7
nampt_monomer_ser199FH_58347	-7
nampt_monomer_ser199FH_60037	-7
nampt_monomer_ser199FH_638080	-7
nampt_monomer_ser199FH_73482	-7
nampt_monomer_ser199FH_79559	-7
nampt_monomer_ser199FH_7962	-7
nampt_monomer_ser199FH_80141	-7
nampt_monomer_ser199FH_80997	-7
nampt_monomer_ser199FH_81703	-7
nampt_monomer_ser199FH_91516	-7
nampt_monomer_ser199FH_9358	-7
nampt_monomer_ser199FH_105584	-6.9
nampt_monomer_ser199FH_109128	-6.9
nampt_monomer_ser199FH_109466	-6.9
nampt_monomer_ser199FH_123458	-6.9
nampt_monomer_ser199FH_125605	-6.9
nampt_monomer_ser199FH_13248	-6.9
nampt_monomer_ser199FH_137112	-6.9
nampt_monomer_ser199FH_137577	-6.9
nampt_monomer_ser199FH_143348	-6.9
nampt_monomer_ser199FH_143974	-6.9
nampt_monomer_ser199FH_15359	-6.9
nampt_monomer_ser199FH_159566	-6.9
nampt_monomer_ser199FH_164511	-6.9
nampt_monomer_ser199FH_166637	-6.9
nampt_monomer_ser199FH_175415	-6.9
nampt_monomer_ser199FH_19219	-6.9
nampt_monomer_ser199FH_20619	-6.9
nampt_monomer_ser199FH_215684	-6.9
nampt_monomer_ser199FH_216606	-6.9
nampt_monomer_ser199FH_228155	-6.9
nampt_monomer_ser199FH_23123	-6.9
nampt_monomer_ser199FH_25673	-6.9
nampt_monomer_ser199FH_26113	-6.9
nampt_monomer_ser199FH_275971	-6.9
nampt_monomer_ser199FH_289090	-6.9
nampt_monomer_ser199FH_295404	-6.9
nampt_monomer_ser199FH_30622	-6.9
nampt_monomer_ser199FH_31069	-6.9
nampt_monomer_ser199FH_3193	-6.9
nampt_monomer_ser199FH_319424	-6.9
nampt_monomer_ser199FH_33173	-6.9
nampt_monomer_ser199FH_331972	-6.9
nampt_monomer_ser199FH_337726	-6.9
nampt_monomer_ser199FH_339578	-6.9
nampt_monomer_ser199FH_34488	-6.9
nampt_monomer_ser199FH_348970	-6.9
nampt_monomer_ser199FH_36317	-6.9
nampt_monomer_ser199FH_372221	-6.9
nampt_monomer_ser199FH_379538	-6.9
nampt_monomer_ser199FH_38845	-6.9
nampt_monomer_ser199FH_41649	-6.9
nampt_monomer_ser199FH_42135	-6.9
nampt_monomer_ser199FH_42846	-6.9
nampt_monomer_ser199FH_43512	-6.9
nampt_monomer_ser199FH_44584	-6.9
nampt_monomer_ser199FH_51331	-6.9
nampt_monomer_ser199FH_5426	-6.9
nampt_monomer_ser199FH_57794	-6.9
nampt_monomer_ser199FH_60423	-6.9
nampt_monomer_ser199FH_61910	-6.9
nampt_monomer_ser199FH_637325	-6.9
nampt_monomer_ser199FH_7950	-6.9
nampt_monomer_ser199FH_81493	-6.9
nampt_monomer_ser199FH_88811	-6.9
nampt_monomer_ser199FH_89759	-6.9
nampt_monomer_ser199FH_9489	-6.9
nampt_monomer_ser199FH_97865	-6.9
nampt_monomer_ser199FH_101789	-6.8
nampt_monomer_ser199FH_103189	-6.8
nampt_monomer_ser199FH_10427	-6.8
nampt_monomer_ser199FH_106461	-6.8
nampt_monomer_ser199FH_108235	-6.8
nampt_monomer_ser199FH_116397	-6.8
nampt_monomer_ser199FH_11643	-6.8
nampt_monomer_ser199FH_120961	-6.8
nampt_monomer_ser199FH_121908	-6.8
nampt_monomer_ser199FH_124146	-6.8
nampt_monomer_ser199FH_125344	-6.8
nampt_monomer_ser199FH_136513	-6.8
nampt_monomer_ser199FH_139168	-6.8
nampt_monomer_ser199FH_140873	-6.8
nampt_monomer_ser199FH_147829	-6.8
nampt_monomer_ser199FH_149286	-6.8
nampt_monomer_ser199FH_14974	-6.8
nampt_monomer_ser199FH_150982	-6.8
nampt_monomer_ser199FH_156516	-6.8
nampt_monomer_ser199FH_19115	-6.8
nampt_monomer_ser199FH_193043	-6.8
nampt_monomer_ser199FH_20045	-6.8
nampt_monomer_ser199FH_204939	-6.8
nampt_monomer_ser199FH_209901	-6.8
nampt_monomer_ser199FH_216621	-6.8
nampt_monomer_ser199FH_22070	-6.8
nampt_monomer_ser199FH_221019	-6.8
nampt_monomer_ser199FH_234945	-6.8
nampt_monomer_ser199FH_238929	-6.8
nampt_monomer_ser199FH_242557	-6.8
nampt_monomer_ser199FH_288519	-6.8
nampt_monomer_ser199FH_303304	-6.8
nampt_monomer_ser199FH_303612	-6.8
nampt_monomer_ser199FH_316458	-6.8
nampt_monomer_ser199FH_330500	-6.8
nampt_monomer_ser199FH_332473	-6.8
nampt_monomer_ser199FH_338564	-6.8
nampt_monomer_ser199FH_341956	-6.8
nampt_monomer_ser199FH_35679	-6.8
nampt_monomer_ser199FH_36582	-6.8
nampt_monomer_ser199FH_378717	-6.8
nampt_monomer_ser199FH_38490	-6.8
nampt_monomer_ser199FH_4426	-6.8
nampt_monomer_ser199FH_45086	-6.8
nampt_monomer_ser199FH_45745	-6.8
nampt_monomer_ser199FH_48443	-6.8
nampt_monomer_ser199FH_49643	-6.8
nampt_monomer_ser199FH_50751	-6.8
nampt_monomer_ser199FH_53275	-6.8
nampt_monomer_ser199FH_57624	-6.8
nampt_monomer_ser199FH_63311	-6.8
nampt_monomer_ser199FH_643150	-6.8
nampt_monomer_ser199FH_660151	-6.8
nampt_monomer_ser199FH_660300	-6.8
nampt_monomer_ser199FH_66695	-6.8
nampt_monomer_ser199FH_83961	-6.8
nampt_monomer_ser199FH_87084	-6.8
nampt_monomer_ser199FH_87690	-6.8
nampt_monomer_ser199FH_88349	-6.8
nampt_monomer_ser199FH_88882	-6.8
nampt_monomer_ser199FH_88883	-6.8
nampt_monomer_ser199FH_90749	-6.8
nampt_monomer_ser199FH_91340	-6.8
nampt_monomer_ser199FH_91378	-6.8
nampt_monomer_ser199FH_93945	-6.8
nampt_monomer_ser199FH_101345	-6.7
nampt_monomer_ser199FH_102288	-6.7
nampt_monomer_ser199FH_102554	-6.7
nampt_monomer_ser199FH_106208	-6.7
nampt_monomer_ser199FH_108750	-6.7
nampt_monomer_ser199FH_11150	-6.7
nampt_monomer_ser199FH_11991	-6.7
nampt_monomer_ser199FH_120286	-6.7
nampt_monomer_ser199FH_126757	-6.7
nampt_monomer_ser199FH_129260	-6.7
nampt_monomer_ser199FH_13213	-6.7
nampt_monomer_ser199FH_13800	-6.7
nampt_monomer_ser199FH_138398	-6.7
nampt_monomer_ser199FH_14771	-6.7
nampt_monomer_ser199FH_147866	-6.7
nampt_monomer_ser199FH_154127	-6.7
nampt_monomer_ser199FH_156957	-6.7
nampt_monomer_ser199FH_157725	-6.7
nampt_monomer_ser199FH_159242	-6.7
nampt_monomer_ser199FH_16416	-6.7
nampt_monomer_ser199FH_170955	-6.7
nampt_monomer_ser199FH_17129	-6.7
nampt_monomer_ser199FH_17339	-6.7
nampt_monomer_ser199FH_204976	-6.7
nampt_monomer_ser199FH_205843	-6.7
nampt_monomer_ser199FH_210816	-6.7
nampt_monomer_ser199FH_211787	-6.7
nampt_monomer_ser199FH_216607	-6.7
nampt_monomer_ser199FH_217306	-6.7
nampt_monomer_ser199FH_217913	-6.7
nampt_monomer_ser199FH_227309	-6.7
nampt_monomer_ser199FH_23895	-6.7
nampt_monomer_ser199FH_26692	-6.7
nampt_monomer_ser199FH_281383	-6.7
nampt_monomer_ser199FH_319029	-6.7
nampt_monomer_ser199FH_329052	-6.7
nampt_monomer_ser199FH_329255	-6.7
nampt_monomer_ser199FH_33005	-6.7
nampt_monomer_ser199FH_331208	-6.7
nampt_monomer_ser199FH_332452	-6.7
nampt_monomer_ser199FH_347463	-6.7
nampt_monomer_ser199FH_357683	-6.7
nampt_monomer_ser199FH_36815	-6.7
nampt_monomer_ser199FH_373535	-6.7
nampt_monomer_ser199FH_403379	-6.7
nampt_monomer_ser199FH_41092	-6.7
nampt_monomer_ser199FH_46212	-6.7
nampt_monomer_ser199FH_46492	-6.7
nampt_monomer_ser199FH_522131	-6.7
nampt_monomer_ser199FH_55453	-6.7
nampt_monomer_ser199FH_645987	-6.7
nampt_monomer_ser199FH_66020	-6.7
nampt_monomer_ser199FH_665497	-6.7
nampt_monomer_ser199FH_69359	-6.7
nampt_monomer_ser199FH_70534	-6.7
nampt_monomer_ser199FH_71881	-6.7
nampt_monomer_ser199FH_76350	-6.7
nampt_monomer_ser199FH_78130	-6.7
nampt_monomer_ser199FH_78846	-6.7
nampt_monomer_ser199FH_9341	-6.7
nampt_monomer_ser199FH_100058	-6.6
nampt_monomer_ser199FH_101679	-6.6
nampt_monomer_ser199FH_10173	-6.6
nampt_monomer_ser199FH_109719	-6.6
nampt_monomer_ser199FH_111552	-6.6
nampt_monomer_ser199FH_113486	-6.6
nampt_monomer_ser199FH_11881	-6.6
nampt_monomer_ser199FH_12028	-6.6
nampt_monomer_ser199FH_14396	-6.6
nampt_monomer_ser199FH_151888	-6.6
nampt_monomer_ser199FH_163920	-6.6
nampt_monomer_ser199FH_170001	-6.6
nampt_monomer_ser199FH_18883	-6.6
nampt_monomer_ser199FH_19848	-6.6
nampt_monomer_ser199FH_19962	-6.6
nampt_monomer_ser199FH_201634	-6.6
nampt_monomer_ser199FH_205912	-6.6
nampt_monomer_ser199FH_211340	-6.6
nampt_monomer_ser199FH_21710	-6.6
nampt_monomer_ser199FH_22806	-6.6
nampt_monomer_ser199FH_236246	-6.6
nampt_monomer_ser199FH_26349	-6.6
nampt_monomer_ser199FH_27305	-6.6
nampt_monomer_ser199FH_279895	-6.6
nampt_monomer_ser199FH_289359	-6.6
nampt_monomer_ser199FH_298793	-6.6
nampt_monomer_ser199FH_301168	-6.6
nampt_monomer_ser199FH_326422	-6.6
nampt_monomer_ser199FH_33182	-6.6
nampt_monomer_ser199FH_335504	-6.6
nampt_monomer_ser199FH_343549	-6.6
nampt_monomer_ser199FH_34983	-6.6
nampt_monomer_ser199FH_36923	-6.6
nampt_monomer_ser199FH_379388	-6.6
nampt_monomer_ser199FH_3961	-6.6
nampt_monomer_ser199FH_403268	-6.6
nampt_monomer_ser199FH_43308	-6.6
nampt_monomer_ser199FH_43409	-6.6
nampt_monomer_ser199FH_46615	-6.6
nampt_monomer_ser199FH_47522	-6.6
nampt_monomer_ser199FH_49701	-6.6
nampt_monomer_ser199FH_51351	-6.6
nampt_monomer_ser199FH_5836	-6.6
nampt_monomer_ser199FH_59430	-6.6
nampt_monomer_ser199FH_60303	-6.6
nampt_monomer_ser199FH_637317	-6.6
nampt_monomer_ser199FH_638134	-6.6
nampt_monomer_ser199FH_683648	-6.6
nampt_monomer_ser199FH_70413	-6.6
nampt_monomer_ser199FH_79486	-6.6
nampt_monomer_ser199FH_88402	-6.6
nampt_monomer_ser199FH_89349	-6.6
nampt_monomer_ser199FH_92794	-6.6
nampt_monomer_ser199FH_98683	-6.6
nampt_monomer_ser199FH_99796	-6.6
nampt_monomer_ser199FH_101266	-6.5
nampt_monomer_ser199FH_10428	-6.5
nampt_monomer_ser199FH_105432	-6.5
nampt_monomer_ser199FH_11296	-6.5
nampt_monomer_ser199FH_120913	-6.5
nampt_monomer_ser199FH_126224	-6.5
nampt_monomer_ser199FH_126347	-6.5
nampt_monomer_ser199FH_128068	-6.5
nampt_monomer_ser199FH_135894	-6.5
nampt_monomer_ser199FH_142269	-6.5
nampt_monomer_ser199FH_14303	-6.5
nampt_monomer_ser199FH_143241	-6.5
nampt_monomer_ser199FH_14398	-6.5
nampt_monomer_ser199FH_146554	-6.5
nampt_monomer_ser199FH_155698	-6.5
nampt_monomer_ser199FH_1620	-6.5
nampt_monomer_ser199FH_163639	-6.5
nampt_monomer_ser199FH_164208	-6.5
nampt_monomer_ser199FH_166547	-6.5
nampt_monomer_ser199FH_16873	-6.5
nampt_monomer_ser199FH_175743	-6.5
nampt_monomer_ser199FH_179822	-6.5
nampt_monomer_ser199FH_18415	-6.5
nampt_monomer_ser199FH_19970	-6.5
nampt_monomer_ser199FH_20559	-6.5
nampt_monomer_ser199FH_21725	-6.5
nampt_monomer_ser199FH_241619	-6.5
nampt_monomer_ser199FH_26980	-6.5
nampt_monomer_ser199FH_283856	-6.5
nampt_monomer_ser199FH_290307	-6.5
nampt_monomer_ser199FH_29073	-6.5
nampt_monomer_ser199FH_302867	-6.5
nampt_monomer_ser199FH_310113	-6.5
nampt_monomer_ser199FH_325014	-6.5
nampt_monomer_ser199FH_326644	-6.5
nampt_monomer_ser199FH_339316	-6.5
nampt_monomer_ser199FH_345850	-6.5
nampt_monomer_ser199FH_380279	-6.5
nampt_monomer_ser199FH_40383	-6.5
nampt_monomer_ser199FH_4135	-6.5
nampt_monomer_ser199FH_44688	-6.5
nampt_monomer_ser199FH_50572	-6.5
nampt_monomer_ser199FH_509563	-6.5
nampt_monomer_ser199FH_524615	-6.5
nampt_monomer_ser199FH_56410	-6.5
nampt_monomer_ser199FH_5995	-6.5
nampt_monomer_ser199FH_59984	-6.5
nampt_monomer_ser199FH_63001	-6.5
nampt_monomer_ser199FH_63314	-6.5
nampt_monomer_ser199FH_6910	-6.5
nampt_monomer_ser199FH_75786	-6.5
nampt_monomer_ser199FH_79010	-6.5
nampt_monomer_ser199FH_83339	-6.5
nampt_monomer_ser199FH_83345	-6.5
nampt_monomer_ser199FH_89249	-6.5
nampt_monomer_ser199FH_95204	-6.5
nampt_monomer_ser199FH_101298	-6.4
nampt_monomer_ser199FH_107522	-6.4
nampt_monomer_ser199FH_110332	-6.4
nampt_monomer_ser199FH_110899	-6.4
nampt_monomer_ser199FH_122297	-6.4
nampt_monomer_ser199FH_122385	-6.4
nampt_monomer_ser199FH_140892	-6.4
nampt_monomer_ser199FH_150954	-6.4
nampt_monomer_ser199FH_153792	-6.4
nampt_monomer_ser199FH_15910	-6.4
nampt_monomer_ser199FH_202705	-6.4
nampt_monomer_ser199FH_202883	-6.4
nampt_monomer_ser199FH_205842	-6.4
nampt_monomer_ser199FH_20586	-6.4
nampt_monomer_ser199FH_21034	-6.4
nampt_monomer_ser199FH_211336	-6.4
nampt_monomer_ser199FH_215276	-6.4
nampt_monomer_ser199FH_216183	-6.4
nampt_monomer_ser199FH_21678	-6.4
nampt_monomer_ser199FH_21709	-6.4
nampt_monomer_ser199FH_227383	-6.4
nampt_monomer_ser199FH_302584	-6.4
nampt_monomer_ser199FH_304902	-6.4
nampt_monomer_ser199FH_31208	-6.4
nampt_monomer_ser199FH_320218	-6.4
nampt_monomer_ser199FH_321792	-6.4
nampt_monomer_ser199FH_343343	-6.4
nampt_monomer_ser199FH_35545	-6.4
nampt_monomer_ser199FH_35676	-6.4
nampt_monomer_ser199FH_375392	-6.4
nampt_monomer_ser199FH_37955	-6.4
nampt_monomer_ser199FH_382059	-6.4
nampt_monomer_ser199FH_43506	-6.4
nampt_monomer_ser199FH_47617	-6.4
nampt_monomer_ser199FH_50858	-6.4
nampt_monomer_ser199FH_55770	-6.4
nampt_monomer_ser199FH_56455	-6.4
nampt_monomer_ser199FH_646976	-6.4
nampt_monomer_ser199FH_72292	-6.4
nampt_monomer_ser199FH_7420	-6.4
nampt_monomer_ser199FH_75585	-6.4
nampt_monomer_ser199FH_79887	-6.4
nampt_monomer_ser199FH_82269	-6.4
nampt_monomer_ser199FH_83237	-6.4
nampt_monomer_ser199FH_89429	-6.4
nampt_monomer_ser199FH_100729	-6.3
nampt_monomer_ser199FH_105827	-6.3
nampt_monomer_ser199FH_108972	-6.3
nampt_monomer_ser199FH_109292	-6.3
nampt_monomer_ser199FH_11141	-6.3
nampt_monomer_ser199FH_11470	-6.3
nampt_monomer_ser199FH_117386	-6.3
nampt_monomer_ser199FH_133002	-6.3
nampt_monomer_ser199FH_133195	-6.3
nampt_monomer_ser199FH_139257	-6.3
nampt_monomer_ser199FH_151721	-6.3
nampt_monomer_ser199FH_155196	-6.3
nampt_monomer_ser199FH_162915	-6.3
nampt_monomer_ser199FH_166846	-6.3
nampt_monomer_ser199FH_16813	-6.3
nampt_monomer_ser199FH_168221	-6.3
nampt_monomer_ser199FH_173101	-6.3
nampt_monomer_ser199FH_186194	-6.3
nampt_monomer_ser199FH_201659	-6.3
nampt_monomer_ser199FH_205832	-6.3
nampt_monomer_ser199FH_237530	-6.3
nampt_monomer_ser199FH_24113	-6.3
nampt_monomer_ser199FH_246415	-6.3
nampt_monomer_ser199FH_289748	-6.3
nampt_monomer_ser199FH_293962	-6.3
nampt_monomer_ser199FH_299514	-6.3
nampt_monomer_ser199FH_318799	-6.3
nampt_monomer_ser199FH_326921	-6.3
nampt_monomer_ser199FH_34794	-6.3
nampt_monomer_ser199FH_351674	-6.3
nampt_monomer_ser199FH_35964	-6.3
nampt_monomer_ser199FH_372063	-6.3
nampt_monomer_ser199FH_38983	-6.3
nampt_monomer_ser199FH_48422	-6.3
nampt_monomer_ser199FH_51093	-6.3
nampt_monomer_ser199FH_5564	-6.3
nampt_monomer_ser199FH_57345	-6.3
nampt_monomer_ser199FH_57890	-6.3
nampt_monomer_ser199FH_62129	-6.3
nampt_monomer_ser199FH_637153	-6.3
nampt_monomer_ser199FH_651084	-6.3
nampt_monomer_ser199FH_70307	-6.3
nampt_monomer_ser199FH_80137	-6.3
nampt_monomer_ser199FH_81463	-6.3
nampt_monomer_ser199FH_81856	-6.3
nampt_monomer_ser199FH_87008	-6.3
nampt_monomer_ser199FH_100942	-6.2
nampt_monomer_ser199FH_102314	-6.2
nampt_monomer_ser199FH_109086	-6.2
nampt_monomer_ser199FH_111118	-6.2
nampt_monomer_ser199FH_11624	-6.2
nampt_monomer_ser199FH_117922	-6.2
nampt_monomer_ser199FH_121182	-6.2
nampt_monomer_ser199FH_122280	-6.2
nampt_monomer_ser199FH_122987	-6.2
nampt_monomer_ser199FH_13434	-6.2
nampt_monomer_ser199FH_13579	-6.2
nampt_monomer_ser199FH_13658	-6.2
nampt_monomer_ser199FH_14506	-6.2
nampt_monomer_ser199FH_157940	-6.2
nampt_monomer_ser199FH_162188	-6.2
nampt_monomer_ser199FH_165599	-6.2
nampt_monomer_ser199FH_170621	-6.2
nampt_monomer_ser199FH_174084	-6.2
nampt_monomer_ser199FH_177989	-6.2
nampt_monomer_ser199FH_182400	-6.2
nampt_monomer_ser199FH_197046	-6.2
nampt_monomer_ser199FH_205909	-6.2
nampt_monomer_ser199FH_205913	-6.2
nampt_monomer_ser199FH_207895	-6.2
nampt_monomer_ser199FH_215585	-6.2
nampt_monomer_ser199FH_240029	-6.2
nampt_monomer_ser199FH_280492	-6.2
nampt_monomer_ser199FH_301167	-6.2
nampt_monomer_ser199FH_303244	-6.2
nampt_monomer_ser199FH_30625	-6.2
nampt_monomer_ser199FH_319994	-6.2
nampt_monomer_ser199FH_33478	-6.2
nampt_monomer_ser199FH_343230	-6.2
nampt_monomer_ser199FH_343550	-6.2
nampt_monomer_ser199FH_403374	-6.2
nampt_monomer_ser199FH_40467	-6.2
nampt_monomer_ser199FH_41148	-6.2
nampt_monomer_ser199FH_50633	-6.2
nampt_monomer_ser199FH_57741	-6.2
nampt_monomer_ser199FH_58907	-6.2
nampt_monomer_ser199FH_64859	-6.2
nampt_monomer_ser199FH_65689	-6.2
nampt_monomer_ser199FH_73295	-6.2
nampt_monomer_ser199FH_73753	-6.2
nampt_monomer_ser199FH_92207	-6.2
nampt_monomer_ser199FH_99756	-6.2
nampt_monomer_ser199FH_102509	-6.1
nampt_monomer_ser199FH_108655	-6.1
nampt_monomer_ser199FH_109084	-6.1
nampt_monomer_ser199FH_109176	-6.1
nampt_monomer_ser199FH_11128	-6.1
nampt_monomer_ser199FH_113532	-6.1
nampt_monomer_ser199FH_117741	-6.1
nampt_monomer_ser199FH_118832	-6.1
nampt_monomer_ser199FH_14304	-6.1
nampt_monomer_ser199FH_148170	-6.1
nampt_monomer_ser199FH_166583	-6.1
nampt_monomer_ser199FH_17355	-6.1
nampt_monomer_ser199FH_191029	-6.1
nampt_monomer_ser199FH_216618	-6.1
nampt_monomer_ser199FH_216633	-6.1
nampt_monomer_ser199FH_220030	-6.1
nampt_monomer_ser199FH_23715	-6.1
nampt_monomer_ser199FH_2561	-6.1
nampt_monomer_ser199FH_27389	-6.1
nampt_monomer_ser199FH_310325	-6.1
nampt_monomer_ser199FH_328403	-6.1
nampt_monomer_ser199FH_341074	-6.1
nampt_monomer_ser199FH_343344	-6.1
nampt_monomer_ser199FH_367469	-6.1
nampt_monomer_ser199FH_374814	-6.1
nampt_monomer_ser199FH_378711	-6.1
nampt_monomer_ser199FH_40817	-6.1
nampt_monomer_ser199FH_45641	-6.1
nampt_monomer_ser199FH_513815	-6.1
nampt_monomer_ser199FH_54860	-6.1
nampt_monomer_ser199FH_57103	-6.1
nampt_monomer_ser199FH_5784	-6.1
nampt_monomer_ser199FH_77596	-6.1
nampt_monomer_ser199FH_79538	-6.1
nampt_monomer_ser199FH_92849	-6.1
nampt_monomer_ser199FH_99657	-6.1
nampt_monomer_ser199FH_101758	-6
nampt_monomer_ser199FH_102025	-6
nampt_monomer_ser199FH_103770	-6
nampt_monomer_ser199FH_104969	-6
nampt_monomer_ser199FH_109813	-6
nampt_monomer_ser199FH_110562	-6
nampt_monomer_ser199FH_11276	-6
nampt_monomer_ser199FH_116565	-6
nampt_monomer_ser199FH_119969	-6
nampt_monomer_ser199FH_120622	-6
nampt_monomer_ser199FH_125197	-6
nampt_monomer_ser199FH_128141	-6
nampt_monomer_ser199FH_13345	-6
nampt_monomer_ser199FH_134058	-6
nampt_monomer_ser199FH_136065	-6
nampt_monomer_ser199FH_148832	-6
nampt_monomer_ser199FH_151901	-6
nampt_monomer_ser199FH_156616	-6
nampt_monomer_ser199FH_157767	-6
nampt_monomer_ser199FH_162292	-6
nampt_monomer_ser199FH_17148	-6
nampt_monomer_ser199FH_19990	-6
nampt_monomer_ser199FH_22939	-6
nampt_monomer_ser199FH_27628	-6
nampt_monomer_ser199FH_278323	-6
nampt_monomer_ser199FH_288686	-6
nampt_monomer_ser199FH_29620	-6
nampt_monomer_ser199FH_299968	-6
nampt_monomer_ser199FH_311723	-6
nampt_monomer_ser199FH_327444	-6
nampt_monomer_ser199FH_328010	-6
nampt_monomer_ser199FH_352888	-6
nampt_monomer_ser199FH_353451	-6
nampt_monomer_ser199FH_361056	-6
nampt_monomer_ser199FH_366801	-6
nampt_monomer_ser199FH_45815	-6
nampt_monomer_ser199FH_515893	-6
nampt_monomer_ser199FH_525721	-6
nampt_monomer_ser199FH_56287	-6
nampt_monomer_ser199FH_653004	-6
nampt_monomer_ser199FH_85326	-6
nampt_monomer_ser199FH_99660	-6
nampt_monomer_ser199FH_101653	-5.9
nampt_monomer_ser199FH_102086	-5.9
nampt_monomer_ser199FH_103331	-5.9
nampt_monomer_ser199FH_103775	-5.9
nampt_monomer_ser199FH_10768	-5.9
nampt_monomer_ser199FH_10772	-5.9
nampt_monomer_ser199FH_114831	-5.9
nampt_monomer_ser199FH_11891	-5.9
nampt_monomer_ser199FH_122131	-5.9
nampt_monomer_ser199FH_123797	-5.9
nampt_monomer_ser199FH_124818	-5.9
nampt_monomer_ser199FH_125727	-5.9
nampt_monomer_ser199FH_131388	-5.9
nampt_monomer_ser199FH_131982	-5.9
nampt_monomer_ser199FH_131986	-5.9
nampt_monomer_ser199FH_134784	-5.9
nampt_monomer_ser199FH_135351	-5.9
nampt_monomer_ser199FH_153330	-5.9
nampt_monomer_ser199FH_163158	-5.9
nampt_monomer_ser199FH_164678	-5.9
nampt_monomer_ser199FH_174027	-5.9
nampt_monomer_ser199FH_177952	-5.9
nampt_monomer_ser199FH_19487	-5.9
nampt_monomer_ser199FH_197008	-5.9
nampt_monomer_ser199FH_244387	-5.9
nampt_monomer_ser199FH_268251	-5.9
nampt_monomer_ser199FH_272275	-5.9
nampt_monomer_ser199FH_278741	-5.9
nampt_monomer_ser199FH_285669	-5.9
nampt_monomer_ser199FH_295701	-5.9
nampt_monomer_ser199FH_298197	-5.9
nampt_monomer_ser199FH_311074	-5.9
nampt_monomer_ser199FH_319471	-5.9
nampt_monomer_ser199FH_335649	-5.9
nampt_monomer_ser199FH_341902	-5.9
nampt_monomer_ser199FH_35534	-5.9
nampt_monomer_ser199FH_366802	-5.9
nampt_monomer_ser199FH_367487	-5.9
nampt_monomer_ser199FH_37003	-5.9
nampt_monomer_ser199FH_370387	-5.9
nampt_monomer_ser199FH_372134	-5.9
nampt_monomer_ser199FH_373600	-5.9
nampt_monomer_ser199FH_407282	-5.9
nampt_monomer_ser199FH_46213	-5.9
nampt_monomer_ser199FH_53710	-5.9
nampt_monomer_ser199FH_60266	-5.9
nampt_monomer_ser199FH_607097	-5.9
nampt_monomer_ser199FH_62375	-5.9
nampt_monomer_ser199FH_6866	-5.9
nampt_monomer_ser199FH_70895	-5.9
nampt_monomer_ser199FH_73170	-5.9
nampt_monomer_ser199FH_80807	-5.9
nampt_monomer_ser199FH_8481	-5.9
nampt_monomer_ser199FH_91438	-5.9
nampt_monomer_ser199FH_92709	-5.9
nampt_monomer_ser199FH_96491	-5.9
nampt_monomer_ser199FH_97090	-5.9
nampt_monomer_ser199FH_97104	-5.9
nampt_monomer_ser199FH_134674	-5.8
nampt_monomer_ser199FH_149046	-5.8
nampt_monomer_ser199FH_153365	-5.8
nampt_monomer_ser199FH_154295	-5.8
nampt_monomer_ser199FH_17796	-5.8
nampt_monomer_ser199FH_178873	-5.8
nampt_monomer_ser199FH_190336	-5.8
nampt_monomer_ser199FH_190501	-5.8
nampt_monomer_ser199FH_19096	-5.8
nampt_monomer_ser199FH_234764	-5.8
nampt_monomer_ser199FH_269905	-5.8
nampt_monomer_ser199FH_27626	-5.8
nampt_monomer_ser199FH_279834	-5.8
nampt_monomer_ser199FH_28837	-5.8
nampt_monomer_ser199FH_293334	-5.8
nampt_monomer_ser199FH_294154	-5.8
nampt_monomer_ser199FH_29471	-5.8
nampt_monomer_ser199FH_294747	-5.8
nampt_monomer_ser199FH_299119	-5.8
nampt_monomer_ser199FH_3001	-5.8
nampt_monomer_ser199FH_366807	-5.8
nampt_monomer_ser199FH_370383	-5.8
nampt_monomer_ser199FH_373427	-5.8
nampt_monomer_ser199FH_38042	-5.8
nampt_monomer_ser199FH_39336	-5.8
nampt_monomer_ser199FH_53934	-5.8
nampt_monomer_ser199FH_57165	-5.8
nampt_monomer_ser199FH_60239	-5.8
nampt_monomer_ser199FH_60373	-5.8
nampt_monomer_ser199FH_68116	-5.8
nampt_monomer_ser199FH_70959	-5.8
nampt_monomer_ser199FH_81213	-5.8
nampt_monomer_ser199FH_87352	-5.8
nampt_monomer_ser199FH_92264	-5.8
nampt_monomer_ser199FH_106261	-5.7
nampt_monomer_ser199FH_109231	-5.7
nampt_monomer_ser199FH_109528	-5.7
nampt_monomer_ser199FH_109885	-5.7
nampt_monomer_ser199FH_112975	-5.7
nampt_monomer_ser199FH_134577	-5.7
nampt_monomer_ser199FH_141538	-5.7
nampt_monomer_ser199FH_14380	-5.7
nampt_monomer_ser199FH_157522	-5.7
nampt_monomer_ser199FH_159632	-5.7
nampt_monomer_ser199FH_169409	-5.7
nampt_monomer_ser199FH_194308	-5.7
nampt_monomer_ser199FH_21333	-5.7
nampt_monomer_ser199FH_23906	-5.7
nampt_monomer_ser199FH_25740	-5.7
nampt_monomer_ser199FH_28377	-5.7
nampt_monomer_ser199FH_283849	-5.7
nampt_monomer_ser199FH_287065	-5.7
nampt_monomer_ser199FH_311727	-5.7
nampt_monomer_ser199FH_319079	-5.7
nampt_monomer_ser199FH_327693	-5.7
nampt_monomer_ser199FH_330497	-5.7
nampt_monomer_ser199FH_34769	-5.7
nampt_monomer_ser199FH_42014	-5.7
nampt_monomer_ser199FH_42021	-5.7
nampt_monomer_ser199FH_45117	-5.7
nampt_monomer_ser199FH_4936	-5.7
nampt_monomer_ser199FH_51787	-5.7
nampt_monomer_ser199FH_53506	-5.7
nampt_monomer_ser199FH_56914	-5.7
nampt_monomer_ser199FH_6137	-5.7
nampt_monomer_ser199FH_623109	-5.7
nampt_monomer_ser199FH_68657	-5.7
nampt_monomer_ser199FH_68982	-5.7
nampt_monomer_ser199FH_70717	-5.7
nampt_monomer_ser199FH_87822	-5.7
nampt_monomer_ser199FH_91368	-5.7
nampt_monomer_ser199FH_98363	-5.7
nampt_monomer_ser199FH_144982	-5.6
nampt_monomer_ser199FH_15364	-5.6
nampt_monomer_ser199FH_160005	-5.6
nampt_monomer_ser199FH_16646	-5.6
nampt_monomer_ser199FH_173969	-5.6
nampt_monomer_ser199FH_175412	-5.6
nampt_monomer_ser199FH_196148	-5.6
nampt_monomer_ser199FH_20192	-5.6
nampt_monomer_ser199FH_201989	-5.6
nampt_monomer_ser199FH_269904	-5.6
nampt_monomer_ser199FH_281639	-5.6
nampt_monomer_ser199FH_303603	-5.6
nampt_monomer_ser199FH_319034	-5.6
nampt_monomer_ser199FH_36425	-5.6
nampt_monomer_ser199FH_36520	-5.6
nampt_monomer_ser199FH_379468	-5.6
nampt_monomer_ser199FH_40500	-5.6
nampt_monomer_ser199FH_42774	-5.6
nampt_monomer_ser199FH_43805	-5.6
nampt_monomer_ser199FH_55957	-5.6
nampt_monomer_ser199FH_622175	-5.6
nampt_monomer_ser199FH_62665	-5.6
nampt_monomer_ser199FH_650438	-5.6
nampt_monomer_ser199FH_66837	-5.6
nampt_monomer_ser199FH_7419	-5.6
nampt_monomer_ser199FH_7745	-5.6
nampt_monomer_ser199FH_81018	-5.6
nampt_monomer_ser199FH_8813	-5.6
nampt_monomer_ser199FH_89723	-5.6
nampt_monomer_ser199FH_10995	-5.5
nampt_monomer_ser199FH_11275	-5.5
nampt_monomer_ser199FH_117446	-5.5
nampt_monomer_ser199FH_173103	-5.5
nampt_monomer_ser199FH_1751	-5.5
nampt_monomer_ser199FH_241621	-5.5
nampt_monomer_ser199FH_29874	-5.5
nampt_monomer_ser199FH_303800	-5.5
nampt_monomer_ser199FH_31712	-5.5
nampt_monomer_ser199FH_319012	-5.5
nampt_monomer_ser199FH_326385	-5.5
nampt_monomer_ser199FH_34774	-5.5
nampt_monomer_ser199FH_34777	-5.5
nampt_monomer_ser199FH_367428	-5.5
nampt_monomer_ser199FH_370367	-5.5
nampt_monomer_ser199FH_40669	-5.5
nampt_monomer_ser199FH_42231	-5.5
nampt_monomer_ser199FH_42633	-5.5
nampt_monomer_ser199FH_45153	-5.5
nampt_monomer_ser199FH_46273	-5.5
nampt_monomer_ser199FH_55172	-5.5
nampt_monomer_ser199FH_55573	-5.5
nampt_monomer_ser199FH_601351	-5.5
nampt_monomer_ser199FH_60530	-5.5
nampt_monomer_ser199FH_61929	-5.5
nampt_monomer_ser199FH_63865	-5.5
nampt_monomer_ser199FH_72947	-5.5
nampt_monomer_ser199FH_75241	-5.5
nampt_monomer_ser199FH_120312	-5.4
nampt_monomer_ser199FH_122276	-5.4
nampt_monomer_ser199FH_123141	-5.4
nampt_monomer_ser199FH_127947	-5.4
nampt_monomer_ser199FH_166634	-5.4
nampt_monomer_ser199FH_17507	-5.4
nampt_monomer_ser199FH_176765	-5.4
nampt_monomer_ser199FH_25368	-5.4
nampt_monomer_ser199FH_276369	-5.4
nampt_monomer_ser199FH_287495	-5.4
nampt_monomer_ser199FH_296934	-5.4
nampt_monomer_ser199FH_309971	-5.4
nampt_monomer_ser199FH_329676	-5.4
nampt_monomer_ser199FH_343783	-5.4
nampt_monomer_ser199FH_366808	-5.4
nampt_monomer_ser199FH_37408	-5.4
nampt_monomer_ser199FH_41331	-5.4
nampt_monomer_ser199FH_524385	-5.4
nampt_monomer_ser199FH_54834	-5.4
nampt_monomer_ser199FH_57608	-5.4
nampt_monomer_ser199FH_60377	-5.4
nampt_monomer_ser199FH_7606	-5.4
nampt_monomer_ser199FH_78999	-5.4
nampt_monomer_ser199FH_83076	-5.4
nampt_monomer_ser199FH_8816	-5.4
nampt_monomer_ser199FH_98049	-5.4
nampt_monomer_ser199FH_101777	-5.3
nampt_monomer_ser199FH_134785	-5.3
nampt_monomer_ser199FH_154316	-5.3
nampt_monomer_ser199FH_156571	-5.3
nampt_monomer_ser199FH_16162	-5.3
nampt_monomer_ser199FH_193528	-5.3
nampt_monomer_ser199FH_255025	-5.3
nampt_monomer_ser199FH_338205	-5.3
nampt_monomer_ser199FH_344494	-5.3
nampt_monomer_ser199FH_366086	-5.3
nampt_monomer_ser199FH_43546	-5.3
nampt_monomer_ser199FH_54260	-5.3
nampt_monomer_ser199FH_57318	-5.3
nampt_monomer_ser199FH_62840	-5.3
nampt_monomer_ser199FH_82769	-5.3
nampt_monomer_ser199FH_85179	-5.3
nampt_monomer_ser199FH_88962	-5.3
nampt_monomer_ser199FH_89720	-5.3
nampt_monomer_ser199FH_111107	-5.2
nampt_monomer_ser199FH_134580	-5.2
nampt_monomer_ser199FH_14540	-5.2
nampt_monomer_ser199FH_19063	-5.2
nampt_monomer_ser199FH_194242	-5.2
nampt_monomer_ser199FH_194243	-5.2
nampt_monomer_ser199FH_203065	-5.2
nampt_monomer_ser199FH_22847	-5.2
nampt_monomer_ser199FH_23225	-5.2
nampt_monomer_ser199FH_265372	-5.2
nampt_monomer_ser199FH_329284	-5.2
nampt_monomer_ser199FH_44819	-5.2
nampt_monomer_ser199FH_60548	-5.2
nampt_monomer_ser199FH_62511	-5.2
nampt_monomer_ser199FH_67546	-5.2
nampt_monomer_ser199FH_82339	-5.2
nampt_monomer_ser199FH_88998	-5.2
nampt_monomer_ser199FH_9064	-5.2
nampt_monomer_ser199FH_106045	-5.1
nampt_monomer_ser199FH_14767	-5.1
nampt_monomer_ser199FH_15133	-5.1
nampt_monomer_ser199FH_16631	-5.1
nampt_monomer_ser199FH_166900	-5.1
nampt_monomer_ser199FH_176324	-5.1
nampt_monomer_ser199FH_195031	-5.1
nampt_monomer_ser199FH_28011	-5.1
nampt_monomer_ser199FH_321484	-5.1
nampt_monomer_ser199FH_351110	-5.1
nampt_monomer_ser199FH_40840	-5.1
nampt_monomer_ser199FH_48231	-5.1
nampt_monomer_ser199FH_51936	-5.1
nampt_monomer_ser199FH_56906	-5.1
nampt_monomer_ser199FH_59782	-5.1
nampt_monomer_ser199FH_64952	-5.1
nampt_monomer_ser199FH_664971	-5.1
nampt_monomer_ser199FH_81462	-5.1
nampt_monomer_ser199FH_126405	-5
nampt_monomer_ser199FH_145180	-5
nampt_monomer_ser199FH_164965	-5
nampt_monomer_ser199FH_240502	-5
nampt_monomer_ser199FH_342460	-5
nampt_monomer_ser199FH_44680	-5
nampt_monomer_ser199FH_503425	-5
nampt_monomer_ser199FH_62318	-5
nampt_monomer_ser199FH_81660	-5
nampt_monomer_ser199FH_120844	-4.9
nampt_monomer_ser199FH_152393	-4.9
nampt_monomer_ser199FH_169458	-4.9
nampt_monomer_ser199FH_284701	-4.9
nampt_monomer_ser199FH_29193	-4.9
nampt_monomer_ser199FH_30041	-4.9
nampt_monomer_ser199FH_321517	-4.9
nampt_monomer_ser199FH_34012	-4.9
nampt_monomer_ser199FH_34210	-4.9
nampt_monomer_ser199FH_41833	-4.9
nampt_monomer_ser199FH_47619	-4.9
nampt_monomer_ser199FH_50199	-4.9
nampt_monomer_ser199FH_679449	-4.9
nampt_monomer_ser199FH_76015	-4.9
nampt_monomer_ser199FH_77422	-4.9
nampt_monomer_ser199FH_9461	-4.9
nampt_monomer_ser199FH_97538	-4.9
nampt_monomer_ser199FH_127216	-4.8
nampt_monomer_ser199FH_16021	-4.8
nampt_monomer_ser199FH_206630	-4.8
nampt_monomer_ser199FH_45719	-4.8
nampt_monomer_ser199FH_55459	-4.8
nampt_monomer_ser199FH_672441	-4.8
nampt_monomer_ser199FH_149877	-4.7
nampt_monomer_ser199FH_163104	-4.7
nampt_monomer_ser199FH_261037	-4.7
nampt_monomer_ser199FH_29851	-4.7
nampt_monomer_ser199FH_67307	-4.7
nampt_monomer_ser199FH_75071	-4.7
nampt_monomer_ser199FH_78609	-4.7
nampt_monomer_ser199FH_84200	-4.7
nampt_monomer_ser199FH_92753	-4.7
nampt_monomer_ser199FH_152632	-4.6
nampt_monomer_ser199FH_18473	-4.6
nampt_monomer_ser199FH_197049	-4.6
nampt_monomer_ser199FH_622691	-4.6
nampt_monomer_ser199FH_96979	-4.6
nampt_monomer_ser199FH_169566	-4.5
nampt_monomer_ser199FH_321506	-4.5
nampt_monomer_ser199FH_37883	-4.5
nampt_monomer_ser199FH_49252	-4.5
nampt_monomer_ser199FH_50405	-4.5
nampt_monomer_ser199FH_75846	-4.5
nampt_monomer_ser199FH_88324	-4.5
nampt_monomer_ser199FH_159398	-4.4
nampt_monomer_ser199FH_200686	-4.4
nampt_monomer_ser199FH_47881	-4.4
nampt_monomer_ser199FH_12588	-4.3
nampt_monomer_ser199FH_135857	-4.3
nampt_monomer_ser199FH_148304	-4.3
nampt_monomer_ser199FH_331198	-4.3
nampt_monomer_ser199FH_43013	-4.3
nampt_monomer_ser199FH_47496	-4.2
nampt_monomer_ser199FH_42028	-4.1
nampt_monomer_ser199FH_93260	-4.1
nampt_monomer_ser199FH_85331	-3.9
nampt_monomer_ser199FH_365560	-3.8
nampt_monomer_ser199FH_29629	-3.7
nampt_monomer_ser199FH_38968	-3.6
nampt_monomer_ser199FH_65248	-3.5

## Sheet: Table 1 Random
Random Search Space	Binding Affinity
Ligand
2gvg_NAMPTFH_120290	-8.5
2gvg_NAMPTFH_37553	-8.2
2gvg_NAMPTFH_146771	-8
2gvg_NAMPTFH_61610	-7.9
2gvg_NAMPTFH_123418	-7.7
2gvg_NAMPTFH_127133	-7.7
2gvg_NAMPTFH_128606	-7.7
2gvg_NAMPTFH_309892	-7.7
2gvg_NAMPTFH_227186	-7.6
2gvg_NAMPTFH_400938	-7.5
2gvg_NAMPTFH_4429	-7.5
2gvg_NAMPTFH_11667	-7.4
2gvg_NAMPTFH_142335	-7.4
2gvg_NAMPTFH_19803	-7.4
2gvg_NAMPTFH_326182	-7.4
2gvg_NAMPTFH_62685	-7.4
2gvg_NAMPTFH_84100	-7.4
2gvg_NAMPTFH_91529	-7.4
2gvg_NAMPTFH_97920	-7.4
2gvg_NAMPTFH_202386	-7.3
2gvg_NAMPTFH_217697	-7.3
2gvg_NAMPTFH_260594	-7.3
2gvg_NAMPTFH_280594	-7.3
2gvg_NAMPTFH_670283	-7.3
2gvg_NAMPTFH_7524	-7.3
2gvg_NAMPTFH_80997	-7.3
2gvg_NAMPTFH_87838	-7.3
2gvg_NAMPTFH_107582	-7.2
2gvg_NAMPTFH_122819	-7.2
2gvg_NAMPTFH_133075	-7.2
2gvg_NAMPTFH_19061	-7.2
2gvg_NAMPTFH_201631	-7.2
2gvg_NAMPTFH_204232	-7.2
2gvg_NAMPTFH_308835	-7.2
2gvg_NAMPTFH_367480	-7.2
2gvg_NAMPTFH_369986	-7.2
2gvg_NAMPTFH_380802	-7.2
2gvg_NAMPTFH_637578	-7.2
2gvg_NAMPTFH_727038	-7.2
2gvg_NAMPTFH_81750	-7.2
2gvg_NAMPTFH_94600	-7.2
2gvg_NAMPTFH_126757	-7.1
2gvg_NAMPTFH_338106	-7.1
2gvg_NAMPTFH_408860	-7.1
2gvg_NAMPTFH_4292	-7.1
2gvg_NAMPTFH_63680	-7.1
2gvg_NAMPTFH_67436	-7.1
2gvg_NAMPTFH_99867	-7.1
2gvg_NAMPTFH_116640	-7
2gvg_NAMPTFH_116702	-7
2gvg_NAMPTFH_117922	-7
2gvg_NAMPTFH_11826	-7
2gvg_NAMPTFH_144694	-7
2gvg_NAMPTFH_326184	-7
2gvg_NAMPTFH_329249	-7
2gvg_NAMPTFH_5157	-7
2gvg_NAMPTFH_55862	-7
2gvg_NAMPTFH_78623	-7
2gvg_NAMPTFH_80731	-7
2gvg_NAMPTFH_96996	-7
2gvg_NAMPTFH_101345	-6.9
2gvg_NAMPTFH_103520	-6.9
2gvg_NAMPTFH_116339	-6.9
2gvg_NAMPTFH_11668	-6.9
2gvg_NAMPTFH_133356	-6.9
2gvg_NAMPTFH_207895	-6.9
2gvg_NAMPTFH_211490	-6.9
2gvg_NAMPTFH_27305	-6.9
2gvg_NAMPTFH_329250	-6.9
2gvg_NAMPTFH_33575	-6.9
2gvg_NAMPTFH_40749	-6.9
2gvg_NAMPTFH_41805	-6.9
2gvg_NAMPTFH_109174	-6.8
2gvg_NAMPTFH_123527	-6.8
2gvg_NAMPTFH_163910	-6.8
2gvg_NAMPTFH_211340	-6.8
2gvg_NAMPTFH_215585	-6.8
2gvg_NAMPTFH_319990	-6.8
2gvg_NAMPTFH_342459	-6.8
2gvg_NAMPTFH_345647	-6.8
2gvg_NAMPTFH_345845	-6.8
2gvg_NAMPTFH_362639	-6.8
2gvg_NAMPTFH_36525	-6.8
2gvg_NAMPTFH_37168	-6.8
2gvg_NAMPTFH_375981	-6.8
2gvg_NAMPTFH_43998	-6.8
2gvg_NAMPTFH_45545	-6.8
2gvg_NAMPTFH_46385	-6.8
2gvg_NAMPTFH_48388	-6.8
2gvg_NAMPTFH_50648	-6.8
2gvg_NAMPTFH_50650	-6.8
2gvg_NAMPTFH_50651	-6.8
2gvg_NAMPTFH_50654	-6.8
2gvg_NAMPTFH_61642	-6.8
2gvg_NAMPTFH_87690	-6.8
2gvg_NAMPTFH_9037	-6.8
2gvg_NAMPTFH_105798	-6.7
2gvg_NAMPTFH_110300	-6.7
2gvg_NAMPTFH_114414	-6.7
2gvg_NAMPTFH_116644	-6.7
2gvg_NAMPTFH_120307	-6.7
2gvg_NAMPTFH_122253	-6.7
2gvg_NAMPTFH_13316	-6.7
2gvg_NAMPTFH_149050	-6.7
2gvg_NAMPTFH_158383	-6.7
2gvg_NAMPTFH_158413	-6.7
2gvg_NAMPTFH_19123	-6.7
2gvg_NAMPTFH_211356	-6.7
2gvg_NAMPTFH_213708	-6.7
2gvg_NAMPTFH_236254	-6.7
2gvg_NAMPTFH_25678	-6.7
2gvg_NAMPTFH_263220	-6.7
2gvg_NAMPTFH_305798	-6.7
2gvg_NAMPTFH_310354	-6.7
2gvg_NAMPTFH_311165	-6.7
2gvg_NAMPTFH_332670	-6.7
2gvg_NAMPTFH_371765	-6.7
2gvg_NAMPTFH_372287	-6.7
2gvg_NAMPTFH_372499	-6.7
2gvg_NAMPTFH_39984	-6.7
2gvg_NAMPTFH_43344	-6.7
2gvg_NAMPTFH_45572	-6.7
2gvg_NAMPTFH_603071	-6.7
2gvg_NAMPTFH_7218	-6.7
2gvg_NAMPTFH_73735	-6.7
2gvg_NAMPTFH_76988	-6.7
2gvg_NAMPTFH_80313	-6.7
2gvg_NAMPTFH_93945	-6.7
2gvg_NAMPTFH_100120	-6.6
2gvg_NAMPTFH_107022	-6.6
2gvg_NAMPTFH_111210	-6.6
2gvg_NAMPTFH_116709	-6.6
2gvg_NAMPTFH_117268	-6.6
2gvg_NAMPTFH_142446	-6.6
2gvg_NAMPTFH_156563	-6.6
2gvg_NAMPTFH_156565	-6.6
2gvg_NAMPTFH_215689	-6.6
2gvg_NAMPTFH_25457	-6.6
2gvg_NAMPTFH_295486	-6.6
2gvg_NAMPTFH_305329	-6.6
2gvg_NAMPTFH_30663	-6.6
2gvg_NAMPTFH_3076	-6.6
2gvg_NAMPTFH_327702	-6.6
2gvg_NAMPTFH_33182	-6.6
2gvg_NAMPTFH_359472	-6.6
2gvg_NAMPTFH_37433	-6.6
2gvg_NAMPTFH_376254	-6.6
2gvg_NAMPTFH_37627	-6.6
2gvg_NAMPTFH_45383	-6.6
2gvg_NAMPTFH_45384	-6.6
2gvg_NAMPTFH_58904	-6.6
2gvg_NAMPTFH_631160	-6.6
2gvg_NAMPTFH_665497	-6.6
2gvg_NAMPTFH_73254	-6.6
2gvg_NAMPTFH_78697	-6.6
2gvg_NAMPTFH_83950	-6.6
2gvg_NAMPTFH_91396	-6.6
2gvg_NAMPTFH_91397	-6.6
2gvg_NAMPTFH_93427	-6.6
2gvg_NAMPTFH_95909	-6.6
2gvg_NAMPTFH_105827	-6.5
2gvg_NAMPTFH_106464	-6.5
2gvg_NAMPTFH_108783	-6.5
2gvg_NAMPTFH_117987	-6.5
2gvg_NAMPTFH_123389	-6.5
2gvg_NAMPTFH_128737	-6.5
2gvg_NAMPTFH_130847	-6.5
2gvg_NAMPTFH_153172	-6.5
2gvg_NAMPTFH_164459	-6.5
2gvg_NAMPTFH_17055	-6.5
2gvg_NAMPTFH_177407	-6.5
2gvg_NAMPTFH_19136	-6.5
2gvg_NAMPTFH_191441	-6.5
2gvg_NAMPTFH_191454	-6.5
2gvg_NAMPTFH_215684	-6.5
2gvg_NAMPTFH_228155	-6.5
2gvg_NAMPTFH_26980	-6.5
2gvg_NAMPTFH_321496	-6.5
2gvg_NAMPTFH_326757	-6.5
2gvg_NAMPTFH_32984	-6.5
2gvg_NAMPTFH_331968	-6.5
2gvg_NAMPTFH_338564	-6.5
2gvg_NAMPTFH_339161	-6.5
2gvg_NAMPTFH_34219	-6.5
2gvg_NAMPTFH_34879	-6.5
2gvg_NAMPTFH_353451	-6.5
2gvg_NAMPTFH_36317	-6.5
2gvg_NAMPTFH_369066	-6.5
2gvg_NAMPTFH_39047	-6.5
2gvg_NAMPTFH_40306	-6.5
2gvg_NAMPTFH_44750	-6.5
2gvg_NAMPTFH_45641	-6.5
2gvg_NAMPTFH_51349	-6.5
2gvg_NAMPTFH_55152	-6.5
2gvg_NAMPTFH_55691	-6.5
2gvg_NAMPTFH_56410	-6.5
2gvg_NAMPTFH_6268	-6.5
2gvg_NAMPTFH_636734	-6.5
2gvg_NAMPTFH_65537	-6.5
2gvg_NAMPTFH_70799	-6.5
2gvg_NAMPTFH_7578	-6.5
2gvg_NAMPTFH_76478	-6.5
2gvg_NAMPTFH_8179	-6.5
2gvg_NAMPTFH_82560	-6.5
2gvg_NAMPTFH_99796	-6.5
2gvg_NAMPTFH_102288	-6.4
2gvg_NAMPTFH_103775	-6.4
2gvg_NAMPTFH_113486	-6.4
2gvg_NAMPTFH_118818	-6.4
2gvg_NAMPTFH_121868	-6.4
2gvg_NAMPTFH_124146	-6.4
2gvg_NAMPTFH_131467	-6.4
2gvg_NAMPTFH_133351	-6.4
2gvg_NAMPTFH_134137	-6.4
2gvg_NAMPTFH_136513	-6.4
2gvg_NAMPTFH_15358	-6.4
2gvg_NAMPTFH_163144	-6.4
2gvg_NAMPTFH_163823	-6.4
2gvg_NAMPTFH_166596	-6.4
2gvg_NAMPTFH_186067	-6.4
2gvg_NAMPTFH_19125	-6.4
2gvg_NAMPTFH_19824	-6.4
2gvg_NAMPTFH_201863	-6.4
2gvg_NAMPTFH_203912	-6.4
2gvg_NAMPTFH_282137	-6.4
2gvg_NAMPTFH_283845	-6.4
2gvg_NAMPTFH_292140	-6.4
2gvg_NAMPTFH_293360	-6.4
2gvg_NAMPTFH_295358	-6.4
2gvg_NAMPTFH_30930	-6.4
2gvg_NAMPTFH_321502	-6.4
2gvg_NAMPTFH_324623	-6.4
2gvg_NAMPTFH_329052	-6.4
2gvg_NAMPTFH_329065	-6.4
2gvg_NAMPTFH_338578	-6.4
2gvg_NAMPTFH_347463	-6.4
2gvg_NAMPTFH_36753	-6.4
2gvg_NAMPTFH_372767	-6.4
2gvg_NAMPTFH_3753	-6.4
2gvg_NAMPTFH_378719	-6.4
2gvg_NAMPTFH_379099	-6.4
2gvg_NAMPTFH_382035	-6.4
2gvg_NAMPTFH_401077	-6.4
2gvg_NAMPTFH_40383	-6.4
2gvg_NAMPTFH_408734	-6.4
2gvg_NAMPTFH_44584	-6.4
2gvg_NAMPTFH_47617	-6.4
2gvg_NAMPTFH_58724	-6.4
2gvg_NAMPTFH_59620	-6.4
2gvg_NAMPTFH_60339	-6.4
2gvg_NAMPTFH_60785	-6.4
2gvg_NAMPTFH_64672	-6.4
2gvg_NAMPTFH_68971	-6.4
2gvg_NAMPTFH_70307	-6.4
2gvg_NAMPTFH_70895	-6.4
2gvg_NAMPTFH_71097	-6.4
2gvg_NAMPTFH_76747	-6.4
2gvg_NAMPTFH_83345	-6.4
2gvg_NAMPTFH_88795	-6.4
2gvg_NAMPTFH_91340	-6.4
2gvg_NAMPTFH_91356	-6.4
2gvg_NAMPTFH_91378	-6.4
2gvg_NAMPTFH_93033	-6.4
2gvg_NAMPTFH_9782	-6.4
2gvg_NAMPTFH_1014	-6.3
2gvg_NAMPTFH_106506	-6.3
2gvg_NAMPTFH_109747	-6.3
2gvg_NAMPTFH_112541	-6.3
2gvg_NAMPTFH_114997	-6.3
2gvg_NAMPTFH_11912	-6.3
2gvg_NAMPTFH_13156	-6.3
2gvg_NAMPTFH_13345	-6.3
2gvg_NAMPTFH_137399	-6.3
2gvg_NAMPTFH_139168	-6.3
2gvg_NAMPTFH_146071	-6.3
2gvg_NAMPTFH_146769	-6.3
2gvg_NAMPTFH_158549	-6.3
2gvg_NAMPTFH_1620	-6.3
2gvg_NAMPTFH_162915	-6.3
2gvg_NAMPTFH_19962	-6.3
2gvg_NAMPTFH_201634	-6.3
2gvg_NAMPTFH_201868	-6.3
2gvg_NAMPTFH_204939	-6.3
2gvg_NAMPTFH_234348	-6.3
2gvg_NAMPTFH_252359	-6.3
2gvg_NAMPTFH_270071	-6.3
2gvg_NAMPTFH_281307	-6.3
2gvg_NAMPTFH_292923	-6.3
2gvg_NAMPTFH_295300	-6.3
2gvg_NAMPTFH_311074	-6.3
2gvg_NAMPTFH_316458	-6.3
2gvg_NAMPTFH_319449	-6.3
2gvg_NAMPTFH_328111	-6.3
2gvg_NAMPTFH_338042	-6.3
2gvg_NAMPTFH_36508	-6.3
2gvg_NAMPTFH_367306	-6.3
2gvg_NAMPTFH_369070	-6.3
2gvg_NAMPTFH_38007	-6.3
2gvg_NAMPTFH_40275	-6.3
2gvg_NAMPTFH_407628	-6.3
2gvg_NAMPTFH_43088	-6.3
2gvg_NAMPTFH_43271	-6.3
2gvg_NAMPTFH_45745	-6.3
2gvg_NAMPTFH_49701	-6.3
2gvg_NAMPTFH_50688	-6.3
2gvg_NAMPTFH_50690	-6.3
2gvg_NAMPTFH_51093	-6.3
2gvg_NAMPTFH_53275	-6.3
2gvg_NAMPTFH_5426	-6.3
2gvg_NAMPTFH_5476	-6.3
2gvg_NAMPTFH_57794	-6.3
2gvg_NAMPTFH_641396	-6.3
2gvg_NAMPTFH_645330	-6.3
2gvg_NAMPTFH_661122	-6.3
2gvg_NAMPTFH_661221	-6.3
2gvg_NAMPTFH_683648	-6.3
2gvg_NAMPTFH_6844	-6.3
2gvg_NAMPTFH_75885	-6.3
2gvg_NAMPTFH_7867	-6.3
2gvg_NAMPTFH_83715	-6.3
2gvg_NAMPTFH_85433	-6.3
2gvg_NAMPTFH_88916	-6.3
2gvg_NAMPTFH_89602	-6.3
2gvg_NAMPTFH_91355	-6.3
2gvg_NAMPTFH_95916	-6.3
2gvg_NAMPTFH_99925	-6.3
2gvg_NAMPTFH_103189	-6.2
2gvg_NAMPTFH_106863	-6.2
2gvg_NAMPTFH_114831	-6.2
2gvg_NAMPTFH_117197	-6.2
2gvg_NAMPTFH_120622	-6.2
2gvg_NAMPTFH_13051	-6.2
2gvg_NAMPTFH_13213	-6.2
2gvg_NAMPTFH_133195	-6.2
2gvg_NAMPTFH_13653	-6.2
2gvg_NAMPTFH_140899	-6.2
2gvg_NAMPTFH_14142	-6.2
2gvg_NAMPTFH_14398	-6.2
2gvg_NAMPTFH_1451	-6.2
2gvg_NAMPTFH_146557	-6.2
2gvg_NAMPTFH_159686	-6.2
2gvg_NAMPTFH_16722	-6.2
2gvg_NAMPTFH_170578	-6.2
2gvg_NAMPTFH_19115	-6.2
2gvg_NAMPTFH_19141	-6.2
2gvg_NAMPTFH_20619	-6.2
2gvg_NAMPTFH_228150	-6.2
2gvg_NAMPTFH_23247	-6.2
2gvg_NAMPTFH_241619	-6.2
2gvg_NAMPTFH_241998	-6.2
2gvg_NAMPTFH_26349	-6.2
2gvg_NAMPTFH_268251	-6.2
2gvg_NAMPTFH_270063	-6.2
2gvg_NAMPTFH_275971	-6.2
2gvg_NAMPTFH_280058	-6.2
2gvg_NAMPTFH_29200	-6.2
2gvg_NAMPTFH_294153	-6.2
2gvg_NAMPTFH_294625	-6.2
2gvg_NAMPTFH_3064	-6.2
2gvg_NAMPTFH_30813	-6.2
2gvg_NAMPTFH_308849	-6.2
2gvg_NAMPTFH_309874	-6.2
2gvg_NAMPTFH_310113	-6.2
2gvg_NAMPTFH_319436	-6.2
2gvg_NAMPTFH_327693	-6.2
2gvg_NAMPTFH_330770	-6.2
2gvg_NAMPTFH_33353	-6.2
2gvg_NAMPTFH_343256	-6.2
2gvg_NAMPTFH_34875	-6.2
2gvg_NAMPTFH_352888	-6.2
2gvg_NAMPTFH_354844	-6.2
2gvg_NAMPTFH_36586	-6.2
2gvg_NAMPTFH_37187	-6.2
2gvg_NAMPTFH_372275	-6.2
2gvg_NAMPTFH_375997	-6.2
2gvg_NAMPTFH_379696	-6.2
2gvg_NAMPTFH_403447	-6.2
2gvg_NAMPTFH_41066	-6.2
2gvg_NAMPTFH_41092	-6.2
2gvg_NAMPTFH_43409	-6.2
2gvg_NAMPTFH_45086	-6.2
2gvg_NAMPTFH_48443	-6.2
2gvg_NAMPTFH_48617	-6.2
2gvg_NAMPTFH_49643	-6.2
2gvg_NAMPTFH_54645	-6.2
2gvg_NAMPTFH_56455	-6.2
2gvg_NAMPTFH_57624	-6.2
2gvg_NAMPTFH_59984	-6.2
2gvg_NAMPTFH_60034	-6.2
2gvg_NAMPTFH_638080	-6.2
2gvg_NAMPTFH_66122	-6.2
2gvg_NAMPTFH_680495	-6.2
2gvg_NAMPTFH_69421	-6.2
2gvg_NAMPTFH_71866	-6.2
2gvg_NAMPTFH_73295	-6.2
2gvg_NAMPTFH_88883	-6.2
2gvg_NAMPTFH_91357	-6.2
2gvg_NAMPTFH_98683	-6.2
2gvg_NAMPTFH_99634	-6.2
2gvg_NAMPTFH_99663	-6.2
2gvg_NAMPTFH_101758	-6.1
2gvg_NAMPTFH_102314	-6.1
2gvg_NAMPTFH_119805	-6.1
2gvg_NAMPTFH_121781	-6.1
2gvg_NAMPTFH_130801	-6.1
2gvg_NAMPTFH_131616	-6.1
2gvg_NAMPTFH_13434	-6.1
2gvg_NAMPTFH_135184	-6.1
2gvg_NAMPTFH_142269	-6.1
2gvg_NAMPTFH_142277	-6.1
2gvg_NAMPTFH_146554	-6.1
2gvg_NAMPTFH_14974	-6.1
2gvg_NAMPTFH_153391	-6.1
2gvg_NAMPTFH_154585	-6.1
2gvg_NAMPTFH_155703	-6.1
2gvg_NAMPTFH_158959	-6.1
2gvg_NAMPTFH_163802	-6.1
2gvg_NAMPTFH_168225	-6.1
2gvg_NAMPTFH_177862	-6.1
2gvg_NAMPTFH_19637	-6.1
2gvg_NAMPTFH_204262	-6.1
2gvg_NAMPTFH_204665	-6.1
2gvg_NAMPTFH_21034	-6.1
2gvg_NAMPTFH_24035	-6.1
2gvg_NAMPTFH_250429	-6.1
2gvg_NAMPTFH_25673	-6.1
2gvg_NAMPTFH_26744	-6.1
2gvg_NAMPTFH_270916	-6.1
2gvg_NAMPTFH_275266	-6.1
2gvg_NAMPTFH_281623	-6.1
2gvg_NAMPTFH_288519	-6.1
2gvg_NAMPTFH_305743	-6.1
2gvg_NAMPTFH_308814	-6.1
2gvg_NAMPTFH_312606	-6.1
2gvg_NAMPTFH_31703	-6.1
2gvg_NAMPTFH_335979	-6.1
2gvg_NAMPTFH_33738	-6.1
2gvg_NAMPTFH_339578	-6.1
2gvg_NAMPTFH_35534	-6.1
2gvg_NAMPTFH_361570	-6.1
2gvg_NAMPTFH_367416	-6.1
2gvg_NAMPTFH_36818	-6.1
2gvg_NAMPTFH_379555	-6.1
2gvg_NAMPTFH_400770	-6.1
2gvg_NAMPTFH_42846	-6.1
2gvg_NAMPTFH_479	-6.1
2gvg_NAMPTFH_51351	-6.1
2gvg_NAMPTFH_55453	-6.1
2gvg_NAMPTFH_5836	-6.1
2gvg_NAMPTFH_59430	-6.1
2gvg_NAMPTFH_601359	-6.1
2gvg_NAMPTFH_60423	-6.1
2gvg_NAMPTFH_632536	-6.1
2gvg_NAMPTFH_636718	-6.1
2gvg_NAMPTFH_637317	-6.1
2gvg_NAMPTFH_643150	-6.1
2gvg_NAMPTFH_651084	-6.1
2gvg_NAMPTFH_689002	-6.1
2gvg_NAMPTFH_69359	-6.1
2gvg_NAMPTFH_70534	-6.1
2gvg_NAMPTFH_7420	-6.1
2gvg_NAMPTFH_81493	-6.1
2gvg_NAMPTFH_81856	-6.1
2gvg_NAMPTFH_96541	-6.1
2gvg_NAMPTFH_106461	-6
2gvg_NAMPTFH_110899	-6
2gvg_NAMPTFH_112125	-6
2gvg_NAMPTFH_112203	-6
2gvg_NAMPTFH_11307	-6
2gvg_NAMPTFH_11664	-6
2gvg_NAMPTFH_118628	-6
2gvg_NAMPTFH_118723	-6
2gvg_NAMPTFH_12488	-6
2gvg_NAMPTFH_125043	-6
2gvg_NAMPTFH_125095	-6
2gvg_NAMPTFH_13487	-6
2gvg_NAMPTFH_137112	-6
2gvg_NAMPTFH_146770	-6
2gvg_NAMPTFH_149054	-6
2gvg_NAMPTFH_159031	-6
2gvg_NAMPTFH_15910	-6
2gvg_NAMPTFH_164991	-6
2gvg_NAMPTFH_165704	-6
2gvg_NAMPTFH_170001	-6
2gvg_NAMPTFH_173101	-6
2gvg_NAMPTFH_205827	-6
2gvg_NAMPTFH_205832	-6
2gvg_NAMPTFH_214029	-6
2gvg_NAMPTFH_216623	-6
2gvg_NAMPTFH_22801	-6
2gvg_NAMPTFH_234945	-6
2gvg_NAMPTFH_24032	-6
2gvg_NAMPTFH_24951	-6
2gvg_NAMPTFH_26692	-6
2gvg_NAMPTFH_287065	-6
2gvg_NAMPTFH_300289	-6
2gvg_NAMPTFH_300540	-6
2gvg_NAMPTFH_30260	-6
2gvg_NAMPTFH_303294	-6
2gvg_NAMPTFH_306752	-6
2gvg_NAMPTFH_311727	-6
2gvg_NAMPTFH_318799	-6
2gvg_NAMPTFH_331972	-6
2gvg_NAMPTFH_333544	-6
2gvg_NAMPTFH_338519	-6
2gvg_NAMPTFH_341074	-6
2gvg_NAMPTFH_343550	-6
2gvg_NAMPTFH_34488	-6
2gvg_NAMPTFH_346578	-6
2gvg_NAMPTFH_34910	-6
2gvg_NAMPTFH_35676	-6
2gvg_NAMPTFH_358311	-6
2gvg_NAMPTFH_375105	-6
2gvg_NAMPTFH_37641	-6
2gvg_NAMPTFH_379639	-6
2gvg_NAMPTFH_379651	-6
2gvg_NAMPTFH_379697	-6
2gvg_NAMPTFH_39938	-6
2gvg_NAMPTFH_403379	-6
2gvg_NAMPTFH_40614	-6
2gvg_NAMPTFH_4135	-6
2gvg_NAMPTFH_45536	-6
2gvg_NAMPTFH_47680	-6
2gvg_NAMPTFH_4921	-6
2gvg_NAMPTFH_50680	-6
2gvg_NAMPTFH_55845	-6
2gvg_NAMPTFH_56287	-6
2gvg_NAMPTFH_60037	-6
2gvg_NAMPTFH_60183	-6
2gvg_NAMPTFH_61910	-6
2gvg_NAMPTFH_62609	-6
2gvg_NAMPTFH_637325	-6
2gvg_NAMPTFH_637359	-6
2gvg_NAMPTFH_645987	-6
2gvg_NAMPTFH_660300	-6
2gvg_NAMPTFH_680515	-6
2gvg_NAMPTFH_68841	-6
2gvg_NAMPTFH_77596	-6
2gvg_NAMPTFH_79253	-6
2gvg_NAMPTFH_79559	-6
2gvg_NAMPTFH_81213	-6
2gvg_NAMPTFH_88402	-6
2gvg_NAMPTFH_89201	-6
2gvg_NAMPTFH_91368	-6
2gvg_NAMPTFH_91382	-6
2gvg_NAMPTFH_92794	-6
2gvg_NAMPTFH_92937	-6
2gvg_NAMPTFH_96021	-6
2gvg_NAMPTFH_98938	-6
2gvg_NAMPTFH_105432	-5.9
2gvg_NAMPTFH_106570	-5.9
2gvg_NAMPTFH_107679	-5.9
2gvg_NAMPTFH_107701	-5.9
2gvg_NAMPTFH_109466	-5.9
2gvg_NAMPTFH_111847	-5.9
2gvg_NAMPTFH_114449	-5.9
2gvg_NAMPTFH_11643	-5.9
2gvg_NAMPTFH_117028	-5.9
2gvg_NAMPTFH_11881	-5.9
2gvg_NAMPTFH_120289	-5.9
2gvg_NAMPTFH_121268	-5.9
2gvg_NAMPTFH_122376	-5.9
2gvg_NAMPTFH_12262	-5.9
2gvg_NAMPTFH_126837	-5.9
2gvg_NAMPTFH_13151	-5.9
2gvg_NAMPTFH_134199	-5.9
2gvg_NAMPTFH_138389	-5.9
2gvg_NAMPTFH_14396	-5.9
2gvg_NAMPTFH_144958	-5.9
2gvg_NAMPTFH_145992	-5.9
2gvg_NAMPTFH_147829	-5.9
2gvg_NAMPTFH_147866	-5.9
2gvg_NAMPTFH_150114	-5.9
2gvg_NAMPTFH_150432	-5.9
2gvg_NAMPTFH_15362	-5.9
2gvg_NAMPTFH_156516	-5.9
2gvg_NAMPTFH_1614	-5.9
2gvg_NAMPTFH_166637	-5.9
2gvg_NAMPTFH_176367	-5.9
2gvg_NAMPTFH_1847	-5.9
2gvg_NAMPTFH_190336	-5.9
2gvg_NAMPTFH_195327	-5.9
2gvg_NAMPTFH_203837	-5.9
2gvg_NAMPTFH_20586	-5.9
2gvg_NAMPTFH_205912	-5.9
2gvg_NAMPTFH_205913	-5.9
2gvg_NAMPTFH_20618	-5.9
2gvg_NAMPTFH_209901	-5.9
2gvg_NAMPTFH_21333	-5.9
2gvg_NAMPTFH_215721	-5.9
2gvg_NAMPTFH_21683	-5.9
2gvg_NAMPTFH_21710	-5.9
2gvg_NAMPTFH_22070	-5.9
2gvg_NAMPTFH_228137	-5.9
2gvg_NAMPTFH_240029	-5.9
2gvg_NAMPTFH_245091	-5.9
2gvg_NAMPTFH_246999	-5.9
2gvg_NAMPTFH_274905	-5.9
2gvg_NAMPTFH_282187	-5.9
2gvg_NAMPTFH_28341	-5.9
2gvg_NAMPTFH_294623	-5.9
2gvg_NAMPTFH_30205	-5.9
2gvg_NAMPTFH_302867	-5.9
2gvg_NAMPTFH_31208	-5.9
2gvg_NAMPTFH_31712	-5.9
2gvg_NAMPTFH_321491	-5.9
2gvg_NAMPTFH_32838	-5.9
2gvg_NAMPTFH_332452	-5.9
2gvg_NAMPTFH_348970	-5.9
2gvg_NAMPTFH_354261	-5.9
2gvg_NAMPTFH_362093	-5.9
2gvg_NAMPTFH_37612	-5.9
2gvg_NAMPTFH_379536	-5.9
2gvg_NAMPTFH_380279	-5.9
2gvg_NAMPTFH_38090	-5.9
2gvg_NAMPTFH_403268	-5.9
2gvg_NAMPTFH_41098	-5.9
2gvg_NAMPTFH_44688	-5.9
2gvg_NAMPTFH_45527	-5.9
2gvg_NAMPTFH_47522	-5.9
2gvg_NAMPTFH_57670	-5.9
2gvg_NAMPTFH_58347	-5.9
2gvg_NAMPTFH_5856	-5.9
2gvg_NAMPTFH_60013	-5.9
2gvg_NAMPTFH_601351	-5.9
2gvg_NAMPTFH_60303	-5.9
2gvg_NAMPTFH_634396	-5.9
2gvg_NAMPTFH_63543	-5.9
2gvg_NAMPTFH_645033	-5.9
2gvg_NAMPTFH_647136	-5.9
2gvg_NAMPTFH_64876	-5.9
2gvg_NAMPTFH_66695	-5.9
2gvg_NAMPTFH_70931	-5.9
2gvg_NAMPTFH_71881	-5.9
2gvg_NAMPTFH_73054	-5.9
2gvg_NAMPTFH_7436	-5.9
2gvg_NAMPTFH_79139	-5.9
2gvg_NAMPTFH_80735	-5.9
2gvg_NAMPTFH_81120	-5.9
2gvg_NAMPTFH_82269	-5.9
2gvg_NAMPTFH_87010	-5.9
2gvg_NAMPTFH_87084	-5.9
2gvg_NAMPTFH_87136	-5.9
2gvg_NAMPTFH_92264	-5.9
2gvg_NAMPTFH_97865	-5.9
2gvg_NAMPTFH_10091	-5.8
2gvg_NAMPTFH_102554	-5.8
2gvg_NAMPTFH_103331	-5.8
2gvg_NAMPTFH_103770	-5.8
2gvg_NAMPTFH_105584	-5.8
2gvg_NAMPTFH_105781	-5.8
2gvg_NAMPTFH_107522	-5.8
2gvg_NAMPTFH_111552	-5.8
2gvg_NAMPTFH_112677	-5.8
2gvg_NAMPTFH_11296	-5.8
2gvg_NAMPTFH_11437	-5.8
2gvg_NAMPTFH_116565	-5.8
2gvg_NAMPTFH_120286	-5.8
2gvg_NAMPTFH_121182	-5.8
2gvg_NAMPTFH_122297	-5.8
2gvg_NAMPTFH_133002	-5.8
2gvg_NAMPTFH_135168	-5.8
2gvg_NAMPTFH_13800	-5.8
2gvg_NAMPTFH_149286	-5.8
2gvg_NAMPTFH_152551	-5.8
2gvg_NAMPTFH_156616	-5.8
2gvg_NAMPTFH_157725	-5.8
2gvg_NAMPTFH_15784	-5.8
2gvg_NAMPTFH_159092	-5.8
2gvg_NAMPTFH_16437	-5.8
2gvg_NAMPTFH_164880	-5.8
2gvg_NAMPTFH_16736	-5.8
2gvg_NAMPTFH_170955	-5.8
2gvg_NAMPTFH_17129	-5.8
2gvg_NAMPTFH_173103	-5.8
2gvg_NAMPTFH_175743	-5.8
2gvg_NAMPTFH_176736	-5.8
2gvg_NAMPTFH_182400	-5.8
2gvg_NAMPTFH_19487	-5.8
2gvg_NAMPTFH_19970	-5.8
2gvg_NAMPTFH_215718	-5.8
2gvg_NAMPTFH_216606	-5.8
2gvg_NAMPTFH_216607	-5.8
2gvg_NAMPTFH_21678	-5.8
2gvg_NAMPTFH_23248	-5.8
2gvg_NAMPTFH_234764	-5.8
2gvg_NAMPTFH_23895	-5.8
2gvg_NAMPTFH_241624	-5.8
2gvg_NAMPTFH_277806	-5.8
2gvg_NAMPTFH_284234	-5.8
2gvg_NAMPTFH_288024	-5.8
2gvg_NAMPTFH_290307	-5.8
2gvg_NAMPTFH_292826	-5.8
2gvg_NAMPTFH_294161	-5.8
2gvg_NAMPTFH_294756	-5.8
2gvg_NAMPTFH_299514	-5.8
2gvg_NAMPTFH_301167	-5.8
2gvg_NAMPTFH_301168	-5.8
2gvg_NAMPTFH_3193	-5.8
2gvg_NAMPTFH_320218	-5.8
2gvg_NAMPTFH_326375	-5.8
2gvg_NAMPTFH_33005	-5.8
2gvg_NAMPTFH_335504	-5.8
2gvg_NAMPTFH_337726	-5.8
2gvg_NAMPTFH_339589	-5.8
2gvg_NAMPTFH_339594	-5.8
2gvg_NAMPTFH_341196	-5.8
2gvg_NAMPTFH_341956	-5.8
2gvg_NAMPTFH_345850	-5.8
2gvg_NAMPTFH_351674	-5.8
2gvg_NAMPTFH_363801	-5.8
2gvg_NAMPTFH_367474	-5.8
2gvg_NAMPTFH_370383	-5.8
2gvg_NAMPTFH_371178	-5.8
2gvg_NAMPTFH_375982	-5.8
2gvg_NAMPTFH_379388	-5.8
2gvg_NAMPTFH_38845	-5.8
2gvg_NAMPTFH_40500	-5.8
2gvg_NAMPTFH_42135	-5.8
2gvg_NAMPTFH_43805	-5.8
2gvg_NAMPTFH_45153	-5.8
2gvg_NAMPTFH_46615	-5.8
2gvg_NAMPTFH_50572	-5.8
2gvg_NAMPTFH_51683	-5.8
2gvg_NAMPTFH_525721	-5.8
2gvg_NAMPTFH_53934	-5.8
2gvg_NAMPTFH_54709	-5.8
2gvg_NAMPTFH_59776	-5.8
2gvg_NAMPTFH_6101	-5.8
2gvg_NAMPTFH_63161	-5.8
2gvg_NAMPTFH_638134	-5.8
2gvg_NAMPTFH_646976	-5.8
2gvg_NAMPTFH_660151	-5.8
2gvg_NAMPTFH_66241	-5.8
2gvg_NAMPTFH_672865	-5.8
2gvg_NAMPTFH_72292	-5.8
2gvg_NAMPTFH_7572	-5.8
2gvg_NAMPTFH_7962	-5.8
2gvg_NAMPTFH_8090	-5.8
2gvg_NAMPTFH_83339	-5.8
2gvg_NAMPTFH_83961	-5.8
2gvg_NAMPTFH_86467	-5.8
2gvg_NAMPTFH_89249	-5.8
2gvg_NAMPTFH_89723	-5.8
2gvg_NAMPTFH_105348	-5.7
2gvg_NAMPTFH_106282	-5.7
2gvg_NAMPTFH_108235	-5.7
2gvg_NAMPTFH_11023	-5.7
2gvg_NAMPTFH_112547	-5.7
2gvg_NAMPTFH_112965	-5.7
2gvg_NAMPTFH_114490	-5.7
2gvg_NAMPTFH_11470	-5.7
2gvg_NAMPTFH_117386	-5.7
2gvg_NAMPTFH_11991	-5.7
2gvg_NAMPTFH_125197	-5.7
2gvg_NAMPTFH_12544	-5.7
2gvg_NAMPTFH_126226	-5.7
2gvg_NAMPTFH_126347	-5.7
2gvg_NAMPTFH_127458	-5.7
2gvg_NAMPTFH_127886	-5.7
2gvg_NAMPTFH_129260	-5.7
2gvg_NAMPTFH_130872	-5.7
2gvg_NAMPTFH_13294	-5.7
2gvg_NAMPTFH_13658	-5.7
2gvg_NAMPTFH_137577	-5.7
2gvg_NAMPTFH_139021	-5.7
2gvg_NAMPTFH_13974	-5.7
2gvg_NAMPTFH_140892	-5.7
2gvg_NAMPTFH_14303	-5.7
2gvg_NAMPTFH_153330	-5.7
2gvg_NAMPTFH_15372	-5.7
2gvg_NAMPTFH_154587	-5.7
2gvg_NAMPTFH_159566	-5.7
2gvg_NAMPTFH_163639	-5.7
2gvg_NAMPTFH_164464	-5.7
2gvg_NAMPTFH_166583	-5.7
2gvg_NAMPTFH_174027	-5.7
2gvg_NAMPTFH_175415	-5.7
2gvg_NAMPTFH_177952	-5.7
2gvg_NAMPTFH_178873	-5.7
2gvg_NAMPTFH_186194	-5.7
2gvg_NAMPTFH_193043	-5.7
2gvg_NAMPTFH_202705	-5.7
2gvg_NAMPTFH_210816	-5.7
2gvg_NAMPTFH_23672	-5.7
2gvg_NAMPTFH_238929	-5.7
2gvg_NAMPTFH_25740	-5.7
2gvg_NAMPTFH_27032	-5.7
2gvg_NAMPTFH_281624	-5.7
2gvg_NAMPTFH_281639	-5.7
2gvg_NAMPTFH_289365	-5.7
2gvg_NAMPTFH_294150	-5.7
2gvg_NAMPTFH_294750	-5.7
2gvg_NAMPTFH_298892	-5.7
2gvg_NAMPTFH_299967	-5.7
2gvg_NAMPTFH_30625	-5.7
2gvg_NAMPTFH_319435	-5.7
2gvg_NAMPTFH_328403	-5.7
2gvg_NAMPTFH_331977	-5.7
2gvg_NAMPTFH_3323	-5.7
2gvg_NAMPTFH_332473	-5.7
2gvg_NAMPTFH_343557	-5.7
2gvg_NAMPTFH_350187	-5.7
2gvg_NAMPTFH_350625	-5.7
2gvg_NAMPTFH_36693	-5.7
2gvg_NAMPTFH_36815	-5.7
2gvg_NAMPTFH_37003	-5.7
2gvg_NAMPTFH_372769	-5.7
2gvg_NAMPTFH_373427	-5.7
2gvg_NAMPTFH_379538	-5.7
2gvg_NAMPTFH_38042	-5.7
2gvg_NAMPTFH_3961	-5.7
2gvg_NAMPTFH_40269	-5.7
2gvg_NAMPTFH_4263	-5.7
2gvg_NAMPTFH_4426	-5.7
2gvg_NAMPTFH_49652	-5.7
2gvg_NAMPTFH_509563	-5.7
2gvg_NAMPTFH_522131	-5.7
2gvg_NAMPTFH_622175	-5.7
2gvg_NAMPTFH_630602	-5.7
2gvg_NAMPTFH_679525	-5.7
2gvg_NAMPTFH_72947	-5.7
2gvg_NAMPTFH_7606	-5.7
2gvg_NAMPTFH_76549	-5.7
2gvg_NAMPTFH_78130	-5.7
2gvg_NAMPTFH_81463	-5.7
2gvg_NAMPTFH_88600	-5.7
2gvg_NAMPTFH_89258	-5.7
2gvg_NAMPTFH_89759	-5.7
2gvg_NAMPTFH_92709	-5.7
2gvg_NAMPTFH_93817	-5.7
2gvg_NAMPTFH_98026	-5.7
2gvg_NAMPTFH_10173	-5.6
2gvg_NAMPTFH_10428	-5.6
2gvg_NAMPTFH_106231	-5.6
2gvg_NAMPTFH_108750	-5.6
2gvg_NAMPTFH_109086	-5.6
2gvg_NAMPTFH_109231	-5.6
2gvg_NAMPTFH_11276	-5.6
2gvg_NAMPTFH_122385	-5.6
2gvg_NAMPTFH_125605	-5.6
2gvg_NAMPTFH_128751	-5.6
2gvg_NAMPTFH_13248	-5.6
2gvg_NAMPTFH_147358	-5.6
2gvg_NAMPTFH_150982	-5.6
2gvg_NAMPTFH_151262	-5.6
2gvg_NAMPTFH_153399	-5.6
2gvg_NAMPTFH_15359	-5.6
2gvg_NAMPTFH_163158	-5.6
2gvg_NAMPTFH_163920	-5.6
2gvg_NAMPTFH_164435	-5.6
2gvg_NAMPTFH_166634	-5.6
2gvg_NAMPTFH_166900	-5.6
2gvg_NAMPTFH_170621	-5.6
2gvg_NAMPTFH_17128	-5.6
2gvg_NAMPTFH_17362	-5.6
2gvg_NAMPTFH_19108	-5.6
2gvg_NAMPTFH_19990	-5.6
2gvg_NAMPTFH_204920	-5.6
2gvg_NAMPTFH_205843	-5.6
2gvg_NAMPTFH_215275	-5.6
2gvg_NAMPTFH_21709	-5.6
2gvg_NAMPTFH_217306	-5.6
2gvg_NAMPTFH_221019	-5.6
2gvg_NAMPTFH_227309	-5.6
2gvg_NAMPTFH_27628	-5.6
2gvg_NAMPTFH_2805	-5.6
2gvg_NAMPTFH_28377	-5.6
2gvg_NAMPTFH_289090	-5.6
2gvg_NAMPTFH_295701	-5.6
2gvg_NAMPTFH_307703	-5.6
2gvg_NAMPTFH_310325	-5.6
2gvg_NAMPTFH_319012	-5.6
2gvg_NAMPTFH_321792	-5.6
2gvg_NAMPTFH_325014	-5.6
2gvg_NAMPTFH_326644	-5.6
2gvg_NAMPTFH_32892	-5.6
2gvg_NAMPTFH_329676	-5.6
2gvg_NAMPTFH_338205	-5.6
2gvg_NAMPTFH_339316	-5.6
2gvg_NAMPTFH_343526	-5.6
2gvg_NAMPTFH_35582	-5.6
2gvg_NAMPTFH_357683	-5.6
2gvg_NAMPTFH_364889	-5.6
2gvg_NAMPTFH_370387	-5.6
2gvg_NAMPTFH_373535	-5.6
2gvg_NAMPTFH_378711	-5.6
2gvg_NAMPTFH_46075	-5.6
2gvg_NAMPTFH_48964	-5.6
2gvg_NAMPTFH_50633	-5.6
2gvg_NAMPTFH_50858	-5.6
2gvg_NAMPTFH_605333	-5.6
2gvg_NAMPTFH_62129	-5.6
2gvg_NAMPTFH_636717	-5.6
2gvg_NAMPTFH_637343	-5.6
2gvg_NAMPTFH_637827	-5.6
2gvg_NAMPTFH_659107	-5.6
2gvg_NAMPTFH_66020	-5.6
2gvg_NAMPTFH_680516	-5.6
2gvg_NAMPTFH_6821	-5.6
2gvg_NAMPTFH_77913	-5.6
2gvg_NAMPTFH_7950	-5.6
2gvg_NAMPTFH_9341	-5.6
2gvg_NAMPTFH_9852	-5.6
2gvg_NAMPTFH_100729	-5.5
2gvg_NAMPTFH_100942	-5.5
2gvg_NAMPTFH_101653	-5.5
2gvg_NAMPTFH_101789	-5.5
2gvg_NAMPTFH_10211	-5.5
2gvg_NAMPTFH_104969	-5.5
2gvg_NAMPTFH_10768	-5.5
2gvg_NAMPTFH_109128	-5.5
2gvg_NAMPTFH_109176	-5.5
2gvg_NAMPTFH_111194	-5.5
2gvg_NAMPTFH_11128	-5.5
2gvg_NAMPTFH_117741	-5.5
2gvg_NAMPTFH_12028	-5.5
2gvg_NAMPTFH_120631	-5.5
2gvg_NAMPTFH_13616	-5.5
2gvg_NAMPTFH_140873	-5.5
2gvg_NAMPTFH_141538	-5.5
2gvg_NAMPTFH_14311	-5.5
2gvg_NAMPTFH_143974	-5.5
2gvg_NAMPTFH_149312	-5.5
2gvg_NAMPTFH_151252	-5.5
2gvg_NAMPTFH_154316	-5.5
2gvg_NAMPTFH_15776	-5.5
2gvg_NAMPTFH_16416	-5.5
2gvg_NAMPTFH_164676	-5.5
2gvg_NAMPTFH_165701	-5.5
2gvg_NAMPTFH_165883	-5.5
2gvg_NAMPTFH_168221	-5.5
2gvg_NAMPTFH_179822	-5.5
2gvg_NAMPTFH_197046	-5.5
2gvg_NAMPTFH_205909	-5.5
2gvg_NAMPTFH_211336	-5.5
2gvg_NAMPTFH_211787	-5.5
2gvg_NAMPTFH_214009	-5.5
2gvg_NAMPTFH_21603	-5.5
2gvg_NAMPTFH_217913	-5.5
2gvg_NAMPTFH_22806	-5.5
2gvg_NAMPTFH_236246	-5.5
2gvg_NAMPTFH_25368	-5.5
2gvg_NAMPTFH_261610	-5.5
2gvg_NAMPTFH_276736	-5.5
2gvg_NAMPTFH_278741	-5.5
2gvg_NAMPTFH_288387	-5.5
2gvg_NAMPTFH_289359	-5.5
2gvg_NAMPTFH_290311	-5.5
2gvg_NAMPTFH_293962	-5.5
2gvg_NAMPTFH_295404	-5.5
2gvg_NAMPTFH_298197	-5.5
2gvg_NAMPTFH_302584	-5.5
2gvg_NAMPTFH_304902	-5.5
2gvg_NAMPTFH_319709	-5.5
2gvg_NAMPTFH_32673	-5.5
2gvg_NAMPTFH_328087	-5.5
2gvg_NAMPTFH_33010	-5.5
2gvg_NAMPTFH_331208	-5.5
2gvg_NAMPTFH_33173	-5.5
2gvg_NAMPTFH_335048	-5.5
2gvg_NAMPTFH_341902	-5.5
2gvg_NAMPTFH_34794	-5.5
2gvg_NAMPTFH_367428	-5.5
2gvg_NAMPTFH_36923	-5.5
2gvg_NAMPTFH_372146	-5.5
2gvg_NAMPTFH_37812	-5.5
2gvg_NAMPTFH_38352	-5.5
2gvg_NAMPTFH_38743	-5.5
2gvg_NAMPTFH_39336	-5.5
2gvg_NAMPTFH_403374	-5.5
2gvg_NAMPTFH_44556	-5.5
2gvg_NAMPTFH_45291	-5.5
2gvg_NAMPTFH_45815	-5.5
2gvg_NAMPTFH_50751	-5.5
2gvg_NAMPTFH_51331	-5.5
2gvg_NAMPTFH_57741	-5.5
2gvg_NAMPTFH_60659	-5.5
2gvg_NAMPTFH_607097	-5.5
2gvg_NAMPTFH_63865	-5.5
2gvg_NAMPTFH_64859	-5.5
2gvg_NAMPTFH_6731	-5.5
2gvg_NAMPTFH_6910	-5.5
2gvg_NAMPTFH_70413	-5.5
2gvg_NAMPTFH_70959	-5.5
2gvg_NAMPTFH_71795	-5.5
2gvg_NAMPTFH_73753	-5.5
2gvg_NAMPTFH_79538	-5.5
2gvg_NAMPTFH_80137	-5.5
2gvg_NAMPTFH_88349	-5.5
2gvg_NAMPTFH_88882	-5.5
2gvg_NAMPTFH_88962	-5.5
2gvg_NAMPTFH_89821	-5.5
2gvg_NAMPTFH_90749	-5.5
2gvg_NAMPTFH_91516	-5.5
2gvg_NAMPTFH_92207	-5.5
2gvg_NAMPTFH_95204	-5.5
2gvg_NAMPTFH_97090	-5.5
2gvg_NAMPTFH_102086	-5.4
2gvg_NAMPTFH_10427	-5.4
2gvg_NAMPTFH_106208	-5.4
2gvg_NAMPTFH_109885	-5.4
2gvg_NAMPTFH_11149	-5.4
2gvg_NAMPTFH_119969	-5.4
2gvg_NAMPTFH_124818	-5.4
2gvg_NAMPTFH_129929	-5.4
2gvg_NAMPTFH_131388	-5.4
2gvg_NAMPTFH_138398	-5.4
2gvg_NAMPTFH_14771	-5.4
2gvg_NAMPTFH_148832	-5.4
2gvg_NAMPTFH_154127	-5.4
2gvg_NAMPTFH_155698	-5.4
2gvg_NAMPTFH_157767	-5.4
2gvg_NAMPTFH_164511	-5.4
2gvg_NAMPTFH_165599	-5.4
2gvg_NAMPTFH_166846	-5.4
2gvg_NAMPTFH_17148	-5.4
2gvg_NAMPTFH_19096	-5.4
2gvg_NAMPTFH_19219	-5.4
2gvg_NAMPTFH_194308	-5.4
2gvg_NAMPTFH_204976	-5.4
2gvg_NAMPTFH_20559	-5.4
2gvg_NAMPTFH_215276	-5.4
2gvg_NAMPTFH_216183	-5.4
2gvg_NAMPTFH_21725	-5.4
2gvg_NAMPTFH_227383	-5.4
2gvg_NAMPTFH_23123	-5.4
2gvg_NAMPTFH_23715	-5.4
2gvg_NAMPTFH_24113	-5.4
2gvg_NAMPTFH_246415	-5.4
2gvg_NAMPTFH_252172	-5.4
2gvg_NAMPTFH_25435	-5.4
2gvg_NAMPTFH_2561	-5.4
2gvg_NAMPTFH_27626	-5.4
2gvg_NAMPTFH_281383	-5.4
2gvg_NAMPTFH_283856	-5.4
2gvg_NAMPTFH_293780	-5.4
2gvg_NAMPTFH_294747	-5.4
2gvg_NAMPTFH_299968	-5.4
2gvg_NAMPTFH_303304	-5.4
2gvg_NAMPTFH_31069	-5.4
2gvg_NAMPTFH_319424	-5.4
2gvg_NAMPTFH_326422	-5.4
2gvg_NAMPTFH_328130	-5.4
2gvg_NAMPTFH_329255	-5.4
2gvg_NAMPTFH_335649	-5.4
2gvg_NAMPTFH_34777	-5.4
2gvg_NAMPTFH_36520	-5.4
2gvg_NAMPTFH_36582	-5.4
2gvg_NAMPTFH_366289	-5.4
2gvg_NAMPTFH_372221	-5.4
2gvg_NAMPTFH_374703	-5.4
2gvg_NAMPTFH_40669	-5.4
2gvg_NAMPTFH_42014	-5.4
2gvg_NAMPTFH_46212	-5.4
2gvg_NAMPTFH_4936	-5.4
2gvg_NAMPTFH_52241	-5.4
2gvg_NAMPTFH_54260	-5.4
2gvg_NAMPTFH_5564	-5.4
2gvg_NAMPTFH_57103	-5.4
2gvg_NAMPTFH_57890	-5.4
2gvg_NAMPTFH_58907	-5.4
2gvg_NAMPTFH_6145	-5.4
2gvg_NAMPTFH_623638	-5.4
2gvg_NAMPTFH_62611	-5.4
2gvg_NAMPTFH_62665	-5.4
2gvg_NAMPTFH_65689	-5.4
2gvg_NAMPTFH_76350	-5.4
2gvg_NAMPTFH_79582	-5.4
2gvg_NAMPTFH_81018	-5.4
2gvg_NAMPTFH_81703	-5.4
2gvg_NAMPTFH_85326	-5.4
2gvg_NAMPTFH_8816	-5.4
2gvg_NAMPTFH_88811	-5.4
2gvg_NAMPTFH_92849	-5.4
2gvg_NAMPTFH_100708	-5.3
2gvg_NAMPTFH_101679	-5.3
2gvg_NAMPTFH_109719	-5.3
2gvg_NAMPTFH_110332	-5.3
2gvg_NAMPTFH_11624	-5.3
2gvg_NAMPTFH_116397	-5.3
2gvg_NAMPTFH_127947	-5.3
2gvg_NAMPTFH_135381	-5.3
2gvg_NAMPTFH_143348	-5.3
2gvg_NAMPTFH_151888	-5.3
2gvg_NAMPTFH_153792	-5.3
2gvg_NAMPTFH_154389	-5.3
2gvg_NAMPTFH_154718	-5.3
2gvg_NAMPTFH_156957	-5.3
2gvg_NAMPTFH_159242	-5.3
2gvg_NAMPTFH_159632	-5.3
2gvg_NAMPTFH_16813	-5.3
2gvg_NAMPTFH_16873	-5.3
2gvg_NAMPTFH_169409	-5.3
2gvg_NAMPTFH_170637	-5.3
2gvg_NAMPTFH_175412	-5.3
2gvg_NAMPTFH_179818	-5.3
2gvg_NAMPTFH_180964	-5.3
2gvg_NAMPTFH_201659	-5.3
2gvg_NAMPTFH_205842	-5.3
2gvg_NAMPTFH_216621	-5.3
2gvg_NAMPTFH_216633	-5.3
2gvg_NAMPTFH_23906	-5.3
2gvg_NAMPTFH_279834	-5.3
2gvg_NAMPTFH_28080	-5.3
2gvg_NAMPTFH_293334	-5.3
2gvg_NAMPTFH_296934	-5.3
2gvg_NAMPTFH_298793	-5.3
2gvg_NAMPTFH_303603	-5.3
2gvg_NAMPTFH_303800	-5.3
2gvg_NAMPTFH_317605	-5.3
2gvg_NAMPTFH_31762	-5.3
2gvg_NAMPTFH_328010	-5.3
2gvg_NAMPTFH_330500	-5.3
2gvg_NAMPTFH_330796	-5.3
2gvg_NAMPTFH_36425	-5.3
2gvg_NAMPTFH_366086	-5.3
2gvg_NAMPTFH_367469	-5.3
2gvg_NAMPTFH_372063	-5.3
2gvg_NAMPTFH_375392	-5.3
2gvg_NAMPTFH_46492	-5.3
2gvg_NAMPTFH_513815	-5.3
2gvg_NAMPTFH_524385	-5.3
2gvg_NAMPTFH_53710	-5.3
2gvg_NAMPTFH_55957	-5.3
2gvg_NAMPTFH_56914	-5.3
2gvg_NAMPTFH_60266	-5.3
2gvg_NAMPTFH_60530	-5.3
2gvg_NAMPTFH_6137	-5.3
2gvg_NAMPTFH_637290	-5.3
2gvg_NAMPTFH_643029	-5.3
2gvg_NAMPTFH_68982	-5.3
2gvg_NAMPTFH_73170	-5.3
2gvg_NAMPTFH_80141	-5.3
2gvg_NAMPTFH_80807	-5.3
2gvg_NAMPTFH_8481	-5.3
2gvg_NAMPTFH_99756	-5.3
2gvg_NAMPTFH_100058	-5.2
2gvg_NAMPTFH_108753	-5.2
2gvg_NAMPTFH_108972	-5.2
2gvg_NAMPTFH_11150	-5.2
2gvg_NAMPTFH_117908	-5.2
2gvg_NAMPTFH_11891	-5.2
2gvg_NAMPTFH_120961	-5.2
2gvg_NAMPTFH_128068	-5.2
2gvg_NAMPTFH_134058	-5.2
2gvg_NAMPTFH_136065	-5.2
2gvg_NAMPTFH_14304	-5.2
2gvg_NAMPTFH_14380	-5.2
2gvg_NAMPTFH_153365	-5.2
2gvg_NAMPTFH_155196	-5.2
2gvg_NAMPTFH_16162	-5.2
2gvg_NAMPTFH_163443	-5.2
2gvg_NAMPTFH_16631	-5.2
2gvg_NAMPTFH_166547	-5.2
2gvg_NAMPTFH_17339	-5.2
2gvg_NAMPTFH_17355	-5.2
2gvg_NAMPTFH_1751	-5.2
2gvg_NAMPTFH_237530	-5.2
2gvg_NAMPTFH_242557	-5.2
2gvg_NAMPTFH_280492	-5.2
2gvg_NAMPTFH_294154	-5.2
2gvg_NAMPTFH_299119	-5.2
2gvg_NAMPTFH_30622	-5.2
2gvg_NAMPTFH_311723	-5.2
2gvg_NAMPTFH_326385	-5.2
2gvg_NAMPTFH_343230	-5.2
2gvg_NAMPTFH_343344	-5.2
2gvg_NAMPTFH_343783	-5.2
2gvg_NAMPTFH_35545	-5.2
2gvg_NAMPTFH_361056	-5.2
2gvg_NAMPTFH_37408	-5.2
2gvg_NAMPTFH_378717	-5.2
2gvg_NAMPTFH_41148	-5.2
2gvg_NAMPTFH_42212	-5.2
2gvg_NAMPTFH_48422	-5.2
2gvg_NAMPTFH_54860	-5.2
2gvg_NAMPTFH_57165	-5.2
2gvg_NAMPTFH_57318	-5.2
2gvg_NAMPTFH_61888	-5.2
2gvg_NAMPTFH_62375	-5.2
2gvg_NAMPTFH_63001	-5.2
2gvg_NAMPTFH_650438	-5.2
2gvg_NAMPTFH_653004	-5.2
2gvg_NAMPTFH_78999	-5.2
2gvg_NAMPTFH_83497	-5.2
2gvg_NAMPTFH_10772	-5.1
2gvg_NAMPTFH_117446	-5.1
2gvg_NAMPTFH_122280	-5.1
2gvg_NAMPTFH_123458	-5.1
2gvg_NAMPTFH_125344	-5.1
2gvg_NAMPTFH_126224	-5.1
2gvg_NAMPTFH_134580	-5.1
2gvg_NAMPTFH_143241	-5.1
2gvg_NAMPTFH_14540	-5.1
2gvg_NAMPTFH_149046	-5.1
2gvg_NAMPTFH_15364	-5.1
2gvg_NAMPTFH_162188	-5.1
2gvg_NAMPTFH_168027	-5.1
2gvg_NAMPTFH_177989	-5.1
2gvg_NAMPTFH_18415	-5.1
2gvg_NAMPTFH_186200	-5.1
2gvg_NAMPTFH_197008	-5.1
2gvg_NAMPTFH_216618	-5.1
2gvg_NAMPTFH_22881	-5.1
2gvg_NAMPTFH_22939	-5.1
2gvg_NAMPTFH_26112	-5.1
2gvg_NAMPTFH_27389	-5.1
2gvg_NAMPTFH_285669	-5.1
2gvg_NAMPTFH_287495	-5.1
2gvg_NAMPTFH_289748	-5.1
2gvg_NAMPTFH_29073	-5.1
2gvg_NAMPTFH_303612	-5.1
2gvg_NAMPTFH_319029	-5.1
2gvg_NAMPTFH_319079	-5.1
2gvg_NAMPTFH_319471	-5.1
2gvg_NAMPTFH_329284	-5.1
2gvg_NAMPTFH_33478	-5.1
2gvg_NAMPTFH_33570	-5.1
2gvg_NAMPTFH_343343	-5.1
2gvg_NAMPTFH_34769	-5.1
2gvg_NAMPTFH_351691	-5.1
2gvg_NAMPTFH_367487	-5.1
2gvg_NAMPTFH_372134	-5.1
2gvg_NAMPTFH_373600	-5.1
2gvg_NAMPTFH_38490	-5.1
2gvg_NAMPTFH_38983	-5.1
2gvg_NAMPTFH_41331	-5.1
2gvg_NAMPTFH_43512	-5.1
2gvg_NAMPTFH_56906	-5.1
2gvg_NAMPTFH_62511	-5.1
2gvg_NAMPTFH_637153	-5.1
2gvg_NAMPTFH_68657	-5.1
2gvg_NAMPTFH_75585	-5.1
2gvg_NAMPTFH_87008	-5.1
2gvg_NAMPTFH_89429	-5.1
2gvg_NAMPTFH_96491	-5.1
2gvg_NAMPTFH_98049	-5.1
2gvg_NAMPTFH_99660	-5.1
2gvg_NAMPTFH_101298	-5
2gvg_NAMPTFH_10416	-5
2gvg_NAMPTFH_113532	-5
2gvg_NAMPTFH_116508	-5
2gvg_NAMPTFH_120913	-5
2gvg_NAMPTFH_122131	-5
2gvg_NAMPTFH_122276	-5
2gvg_NAMPTFH_123797	-5
2gvg_NAMPTFH_139257	-5
2gvg_NAMPTFH_157940	-5
2gvg_NAMPTFH_16646	-5
2gvg_NAMPTFH_174084	-5
2gvg_NAMPTFH_176324	-5
2gvg_NAMPTFH_194243	-5
2gvg_NAMPTFH_196148	-5
2gvg_NAMPTFH_20045	-5
2gvg_NAMPTFH_220030	-5
2gvg_NAMPTFH_255025	-5
2gvg_NAMPTFH_261037	-5
2gvg_NAMPTFH_26113	-5
2gvg_NAMPTFH_265372	-5
2gvg_NAMPTFH_269905	-5
2gvg_NAMPTFH_279895	-5
2gvg_NAMPTFH_288686	-5
2gvg_NAMPTFH_29471	-5
2gvg_NAMPTFH_303244	-5
2gvg_NAMPTFH_308848	-5
2gvg_NAMPTFH_31698	-5
2gvg_NAMPTFH_319994	-5
2gvg_NAMPTFH_35679	-5
2gvg_NAMPTFH_35964	-5
2gvg_NAMPTFH_366807	-5
2gvg_NAMPTFH_37955	-5
2gvg_NAMPTFH_382059	-5
2gvg_NAMPTFH_46213	-5
2gvg_NAMPTFH_55573	-5
2gvg_NAMPTFH_57345	-5
2gvg_NAMPTFH_60239	-5
2gvg_NAMPTFH_60419	-5
2gvg_NAMPTFH_60548	-5
2gvg_NAMPTFH_62318	-5
2gvg_NAMPTFH_73482	-5
2gvg_NAMPTFH_75786	-5
2gvg_NAMPTFH_7745	-5
2gvg_NAMPTFH_79486	-5
2gvg_NAMPTFH_79887	-5
2gvg_NAMPTFH_8813	-5
2gvg_NAMPTFH_9358	-5
2gvg_NAMPTFH_9461	-5
2gvg_NAMPTFH_9489	-5
2gvg_NAMPTFH_102025	-4.9
2gvg_NAMPTFH_106261	-4.9
2gvg_NAMPTFH_109084	-4.9
2gvg_NAMPTFH_11275	-4.9
2gvg_NAMPTFH_112975	-4.9
2gvg_NAMPTFH_117554	-4.9
2gvg_NAMPTFH_131986	-4.9
2gvg_NAMPTFH_135412	-4.9
2gvg_NAMPTFH_13579	-4.9
2gvg_NAMPTFH_148170	-4.9
2gvg_NAMPTFH_150954	-4.9
2gvg_NAMPTFH_154295	-4.9
2gvg_NAMPTFH_157522	-4.9
2gvg_NAMPTFH_194242	-4.9
2gvg_NAMPTFH_269904	-4.9
2gvg_NAMPTFH_276369	-4.9
2gvg_NAMPTFH_278323	-4.9
2gvg_NAMPTFH_343549	-4.9
2gvg_NAMPTFH_34983	-4.9
2gvg_NAMPTFH_351110	-4.9
2gvg_NAMPTFH_379468	-4.9
2gvg_NAMPTFH_407282	-4.9
2gvg_NAMPTFH_42021	-4.9
2gvg_NAMPTFH_46273	-4.9
2gvg_NAMPTFH_55172	-4.9
2gvg_NAMPTFH_55459	-4.9
2gvg_NAMPTFH_55770	-4.9
2gvg_NAMPTFH_5995	-4.9
2gvg_NAMPTFH_62840	-4.9
2gvg_NAMPTFH_66837	-4.9
2gvg_NAMPTFH_67546	-4.9
2gvg_NAMPTFH_81462	-4.9
2gvg_NAMPTFH_99657	-4.9
2gvg_NAMPTFH_101266	-4.8
2gvg_NAMPTFH_102509	-4.8
2gvg_NAMPTFH_109528	-4.8
2gvg_NAMPTFH_111107	-4.8
2gvg_NAMPTFH_121908	-4.8
2gvg_NAMPTFH_122987	-4.8
2gvg_NAMPTFH_128141	-4.8
2gvg_NAMPTFH_13176	-4.8
2gvg_NAMPTFH_131982	-4.8
2gvg_NAMPTFH_134784	-4.8
2gvg_NAMPTFH_135894	-4.8
2gvg_NAMPTFH_144982	-4.8
2gvg_NAMPTFH_160005	-4.8
2gvg_NAMPTFH_162292	-4.8
2gvg_NAMPTFH_164208	-4.8
2gvg_NAMPTFH_173969	-4.8
2gvg_NAMPTFH_177866	-4.8
2gvg_NAMPTFH_190501	-4.8
2gvg_NAMPTFH_19063	-4.8
2gvg_NAMPTFH_22847	-4.8
2gvg_NAMPTFH_241621	-4.8
2gvg_NAMPTFH_244387	-4.8
2gvg_NAMPTFH_30041	-4.8
2gvg_NAMPTFH_366808	-4.8
2gvg_NAMPTFH_370367	-4.8
2gvg_NAMPTFH_40467	-4.8
2gvg_NAMPTFH_41833	-4.8
2gvg_NAMPTFH_42774	-4.8
2gvg_NAMPTFH_43506	-4.8
2gvg_NAMPTFH_524615	-4.8
2gvg_NAMPTFH_59782	-4.8
2gvg_NAMPTFH_623109	-4.8
2gvg_NAMPTFH_64952	-4.8
2gvg_NAMPTFH_70717	-4.8
2gvg_NAMPTFH_75846	-4.8
2gvg_NAMPTFH_77422	-4.8
2gvg_NAMPTFH_78609	-4.8
2gvg_NAMPTFH_78846	-4.8
2gvg_NAMPTFH_82769	-4.8
2gvg_NAMPTFH_87352	-4.8
2gvg_NAMPTFH_87822	-4.8
2gvg_NAMPTFH_9032	-4.8
2gvg_NAMPTFH_9064	-4.8
2gvg_NAMPTFH_91438	-4.8
2gvg_NAMPTFH_98363	-4.8
2gvg_NAMPTFH_106045	-4.7
2gvg_NAMPTFH_108655	-4.7
2gvg_NAMPTFH_109292	-4.7
2gvg_NAMPTFH_110562	-4.7
2gvg_NAMPTFH_118832	-4.7
2gvg_NAMPTFH_134577	-4.7
2gvg_NAMPTFH_14767	-4.7
2gvg_NAMPTFH_15133	-4.7
2gvg_NAMPTFH_163104	-4.7
2gvg_NAMPTFH_164678	-4.7
2gvg_NAMPTFH_169458	-4.7
2gvg_NAMPTFH_19848	-4.7
2gvg_NAMPTFH_206630	-4.7
2gvg_NAMPTFH_23225	-4.7
2gvg_NAMPTFH_29193	-4.7
2gvg_NAMPTFH_3001	-4.7
2gvg_NAMPTFH_321484	-4.7
2gvg_NAMPTFH_326921	-4.7
2gvg_NAMPTFH_330497	-4.7
2gvg_NAMPTFH_34012	-4.7
2gvg_NAMPTFH_342460	-4.7
2gvg_NAMPTFH_34774	-4.7
2gvg_NAMPTFH_366801	-4.7
2gvg_NAMPTFH_366802	-4.7
2gvg_NAMPTFH_43308	-4.7
2gvg_NAMPTFH_43546	-4.7
2gvg_NAMPTFH_45117	-4.7
2gvg_NAMPTFH_47881	-4.7
2gvg_NAMPTFH_515893	-4.7
2gvg_NAMPTFH_51787	-4.7
2gvg_NAMPTFH_51936	-4.7
2gvg_NAMPTFH_63311	-4.7
2gvg_NAMPTFH_63314	-4.7
2gvg_NAMPTFH_6866	-4.7
2gvg_NAMPTFH_7419	-4.7
2gvg_NAMPTFH_75241	-4.7
2gvg_NAMPTFH_79010	-4.7
2gvg_NAMPTFH_89720	-4.7
2gvg_NAMPTFH_97104	-4.7
2gvg_NAMPTFH_98857	-4.7
2gvg_NAMPTFH_101777	-4.6
2gvg_NAMPTFH_109813	-4.6
2gvg_NAMPTFH_111118	-4.6
2gvg_NAMPTFH_120312	-4.6
2gvg_NAMPTFH_123141	-4.6
2gvg_NAMPTFH_134674	-4.6
2gvg_NAMPTFH_145180	-4.6
2gvg_NAMPTFH_151721	-4.6
2gvg_NAMPTFH_17507	-4.6
2gvg_NAMPTFH_202883	-4.6
2gvg_NAMPTFH_29874	-4.6
2gvg_NAMPTFH_374814	-4.6
2gvg_NAMPTFH_40817	-4.6
2gvg_NAMPTFH_42231	-4.6
2gvg_NAMPTFH_44819	-4.6
2gvg_NAMPTFH_47619	-4.6
2gvg_NAMPTFH_50199	-4.6
2gvg_NAMPTFH_5784	-4.6
2gvg_NAMPTFH_82339	-4.6
2gvg_NAMPTFH_89349	-4.6
2gvg_NAMPTFH_11141	-4.5
2gvg_NAMPTFH_125727	-4.5
2gvg_NAMPTFH_127216	-4.5
2gvg_NAMPTFH_135351	-4.5
2gvg_NAMPTFH_151901	-4.5
2gvg_NAMPTFH_156571	-4.5
2gvg_NAMPTFH_18883	-4.5
2gvg_NAMPTFH_193528	-4.5
2gvg_NAMPTFH_240502	-4.5
2gvg_NAMPTFH_283849	-4.5
2gvg_NAMPTFH_40840	-4.5
2gvg_NAMPTFH_503425	-4.5
2gvg_NAMPTFH_57608	-4.5
2gvg_NAMPTFH_81660	-4.5
2gvg_NAMPTFH_83076	-4.5
2gvg_NAMPTFH_83237	-4.5
2gvg_NAMPTFH_164965	-4.4
2gvg_NAMPTFH_176765	-4.4
2gvg_NAMPTFH_191029	-4.4
2gvg_NAMPTFH_20192	-4.4
2gvg_NAMPTFH_28837	-4.4
2gvg_NAMPTFH_321517	-4.4
2gvg_NAMPTFH_331198	-4.4
2gvg_NAMPTFH_37219	-4.4
2gvg_NAMPTFH_45719	-4.4
2gvg_NAMPTFH_54834	-4.4
2gvg_NAMPTFH_622691	-4.4
2gvg_NAMPTFH_664971	-4.4
2gvg_NAMPTFH_85179	-4.4
2gvg_NAMPTFH_126405	-4.3
2gvg_NAMPTFH_152632	-4.3
2gvg_NAMPTFH_169566	-4.3
2gvg_NAMPTFH_17796	-4.3
2gvg_NAMPTFH_18473	-4.3
2gvg_NAMPTFH_197049	-4.3
2gvg_NAMPTFH_309971	-4.3
2gvg_NAMPTFH_321506	-4.3
2gvg_NAMPTFH_327444	-4.3
2gvg_NAMPTFH_61929	-4.3
2gvg_NAMPTFH_672441	-4.3
2gvg_NAMPTFH_67307	-4.3
2gvg_NAMPTFH_679449	-4.3
2gvg_NAMPTFH_75071	-4.3
2gvg_NAMPTFH_92753	-4.3
2gvg_NAMPTFH_12588	-4.2
2gvg_NAMPTFH_152393	-4.2
2gvg_NAMPTFH_272275	-4.2
2gvg_NAMPTFH_29851	-4.2
2gvg_NAMPTFH_344494	-4.2
2gvg_NAMPTFH_43013	-4.2
2gvg_NAMPTFH_44680	-4.2
2gvg_NAMPTFH_48231	-4.2
2gvg_NAMPTFH_53506	-4.2
2gvg_NAMPTFH_68116	-4.2
2gvg_NAMPTFH_10995	-4.1
2gvg_NAMPTFH_16021	-4.1
2gvg_NAMPTFH_200686	-4.1
2gvg_NAMPTFH_203065	-4.1
2gvg_NAMPTFH_28011	-4.1
2gvg_NAMPTFH_284701	-4.1
2gvg_NAMPTFH_29620	-4.1
2gvg_NAMPTFH_319034	-4.1
2gvg_NAMPTFH_42028	-4.1
2gvg_NAMPTFH_60373	-4.1
2gvg_NAMPTFH_60377	-4.1
2gvg_NAMPTFH_84200	-4.1
2gvg_NAMPTFH_97538	-4.1
2gvg_NAMPTFH_134785	-4
2gvg_NAMPTFH_14506	-4
2gvg_NAMPTFH_201989	-4
2gvg_NAMPTFH_37883	-4
2gvg_NAMPTFH_42633	-4
2gvg_NAMPTFH_88998	-4
2gvg_NAMPTFH_120844	-3.9
2gvg_NAMPTFH_149877	-3.9
2gvg_NAMPTFH_41649	-3.9
2gvg_NAMPTFH_88324	-3.9
2gvg_NAMPTFH_96979	-3.9
2gvg_NAMPTFH_29629	-3.8
2gvg_NAMPTFH_34210	-3.8
2gvg_NAMPTFH_49252	-3.8
2gvg_NAMPTFH_50405	-3.8
2gvg_NAMPTFH_76015	-3.8
2gvg_NAMPTFH_135857	-3.7
2gvg_NAMPTFH_195031	-3.7
2gvg_NAMPTFH_38968	-3.7
2gvg_NAMPTFH_148304	-3.6
2gvg_NAMPTFH_159398	-3.6
2gvg_NAMPTFH_365560	-3.6
2gvg_NAMPTFH_47496	-3.6
2gvg_NAMPTFH_65248	-3.6
2gvg_NAMPTFH_93260	-3.5
2gvg_NAMPTFH_85331	-3.4

## Sheet: Fig 2 RMSD
2g97 2500	X1	Y1	Z1	X2	Y2	Z2	x-distance	y-dstance	z-distance	distance	distance^2	rmsd
FK866	Crystal			Docked by Vina
crystal 1	51.314	109.966	10.398	52.258	108.002	10.674	0.944	-1.964	0.276	2.1965	4.82461	1.4042
2	51.237	109.769	9.019	52.187	107.772	9.305	0.95	-1.997	0.286	2.22987	4.9723
3	52.131	108.928	8.367	51.74	108.776	8.446	-0.391	-0.152	0.079	0.426879	0.182226
4	53.12	108.279	9.106	51.37	110.007	8.974	-1.75	1.728	-0.132	2.46291	6.06591
5	53.207	108.471	10.48	51.435	110.247	10.347	-1.772	1.776	-0.133	2.51234	6.31185
6	52.301	109.307	11.129	51.875	109.235	11.198	-0.426	-0.072	0.069	0.437517	0.191421
7	52.327	109.328	12.66	51.793	109.363	12.722	-0.534	0.035	0.062	0.538725	0.290225
8	53.369	109.596	13.257	52.791	109.675	13.371	-0.578	0.079	0.114	0.594408	0.353321
9	51.231	109.067	13.375	50.649	109.15	13.375	-0.582	0.083	0	0.587889	0.345613
10	49.919	108.866	12.722	49.386	108.9	12.646	-0.533	0.034	-0.076	0.539464	0.291021
11	49.038	110.03	13.18	48.477	110.09	12.958	-0.561	0.06	-0.222	0.606304	0.367605
12	51.264	109.064	14.856	50.577	109.25	14.851	-0.687	0.186	-0.005	0.711751	0.50659
13	50.286	110.129	15.36	49.569	110.345	15.209	-0.717	0.216	-0.151	0.763902	0.583546
14	48.906	109.996	14.706	48.238	110.163	14.47	-0.668	0.167	-0.236	0.72788	0.529809
15	48.057	111.164	15.213	47.358	111.361	14.833	-0.699	0.197	-0.38	0.81964	0.67181
16	46.952	111.632	14.262	46.434	111.857	13.717	-0.518	0.225	-0.545	0.78484	0.615974
17	46.359	112.902	14.875	46.706	113.354	13.56	0.347	0.452	-1.315	1.43316	2.05394
18	46.056	114.008	13.86	46.301	114.198	14.772	0.245	0.19	0.912	0.96326	0.927869
19	44.669	114.451	14.049	44.841	114.356	14.767	0.172	-0.095	0.718	0.744401	0.554133
20	44.138	114.647	15.254	44.132	114.496	15.885	-0.006	-0.151	0.631	0.648844	0.420998
21	44.763	114.499	16.316	44.633	114.53	17.02	-0.13	0.031	0.704	0.716573	0.513477
22	42.814	115.006	15.345	42.763	114.579	15.796	-0.051	-0.427	0.451	0.623162	0.388331
23	42.087	115.602	14.301	42.081	115.562	15.061	-0.006	-0.04	0.76	0.761076	0.579236
24	40.754	115.882	14.493	40.707	115.524	15.011	-0.047	-0.358	0.518	0.631425	0.398697
25	39.974	116.412	13.46	39.97	114.859	15.997	-0.004	-1.553	2.537	2.97459	8.84819
26	38.618	116.604	13.677	38.585	114.914	15.947	-0.033	-1.69	2.27	2.83021	8.01009
27	38.068	116.259	14.909	37.966	115.632	14.927	-0.102	-0.627	0.018	0.635497	0.403857
28	38.832	115.758	15.867	38.691	116.252	14.009	-0.141	0.494	-1.858	1.92771	3.71608
29	40.125	115.57	15.701	40.007	116.215	14.018	-0.118	0.645	-1.683	1.80622	3.26244
docked
1	46.434	111.857	13.717
2	46.706	113.354	13.56
3	46.301	114.198	14.772
4	44.841	114.356	14.767
5	44.132	114.496	15.885
6	44.633	114.53	17.02
8	42.763	114.579	15.796
9	42.081	115.562	15.061
10	40.707	115.524	15.011
11	39.97	114.859	15.997
12	38.585	114.914	15.947
13	37.966	115.632	14.927
14	38.691	116.252	14.009
15	40.007	116.215	14.018
17	47.358	111.361	14.833
18	48.238	110.163	14.47
19	49.569	110.345	15.209
20	50.577	109.25	14.851
21	50.649	109.15	13.375
22	49.386	108.9	12.646
23	51.793	109.363	12.722
24	48.477	110.09	12.958
25	52.791	109.675	13.371
26	51.875	109.235	11.198
27	51.435	110.247	10.347
28	51.37	110.007	8.974
29	51.74	108.776	8.446
30	52.187	107.772	9.305
31	52.258	108.002	10.674
crystal 1	51.314	109.966	10.398	52.18	107.959	10.635	0.866	-2.007	0.237	2.19868	4.83417	1.40481
2	51.237	109.769	9.019	52.109	107.779	9.258	0.872	-1.99	0.239	2.18577	4.77761
3	52.131	108.928	8.367	51.713	108.831	8.432	-0.418	-0.097	0.065	0.434002	0.188358
4	53.12	108.279	9.106	51.393	110.058	9	-1.727	1.779	-0.106	2.48165	6.15861
5	53.207	108.471	10.48	51.458	110.247	10.381	-1.749	1.776	-0.099	2.49459	6.22298
6	52.301	109.307	11.129	51.848	109.188	11.199	-0.453	-0.119	0.07	0.473572	0.22427
7	52.327	109.328	12.66	51.76	109.267	12.726	-0.567	-0.061	0.066	0.574078	0.329566
8	53.369	109.596	13.257	52.762	109.533	13.389	-0.607	-0.063	0.132	0.624373	0.389842
9	51.231	109.067	13.375	50.608	109.061	13.365	-0.623	-0.006	-0.01	0.623109	0.388265
10	49.919	108.866	12.722	49.343	108.867	12.623	-0.576	0.001	-0.099	0.584447	0.341578
11	49.038	110.03	13.18	48.462	110.068	12.971	-0.576	0.038	-0.209	0.613923	0.376901
12	51.264	109.064	14.856	50.53	109.114	14.844	-0.734	0.05	-0.012	0.735799	0.5414
13	50.286	110.129	15.36	49.547	110.221	15.233	-0.739	0.092	-0.127	0.755456	0.570714
14	48.906	109.996	14.706	48.216	110.096	14.483	-0.69	0.1	-0.223	0.732003	0.535829
15	48.057	111.164	15.213	47.364	111.303	14.881	-0.693	0.139	-0.332	0.780893	0.609794
16	46.952	111.632	14.262	46.412	111.82	13.798	-0.54	0.188	-0.464	0.736369	0.54224
17	46.359	112.902	14.875	46.831	113.261	13.502	0.472	0.359	-1.373	1.49559	2.23679
18	46.056	114.008	13.86	46.448	114.264	14.594	0.392	0.256	0.734	0.870607	0.757956
19	44.669	114.451	14.049	44.987	114.415	14.601	0.318	-0.036	0.552	0.638063	0.407124
20	44.138	114.647	15.254	44.262	114.308	15.712	0.124	-0.339	0.458	0.583147	0.340061
21	44.763	114.499	16.316	44.747	114.097	16.835	-0.016	-0.402	0.519	0.656674	0.431221
22	42.814	115.006	15.345	42.893	114.404	15.623	0.079	-0.602	0.278	0.667779	0.445929
23	42.087	115.602	14.301	42.214	115.544	15.16	0.127	-0.058	0.859	0.870272	0.757374
24	40.754	115.882	14.493	40.841	115.512	15.077	0.087	-0.37	0.584	0.696796	0.485525
25	39.974	116.412	13.46	40.075	114.866	16.053	0.101	-1.546	2.593	3.02059	9.12397
26	38.618	116.604	13.677	38.693	114.929	15.968	0.075	-1.675	2.291	2.839	8.05993
27	38.068	116.259	14.909	38.104	115.635	14.922	0.036	-0.624	0.013	0.625173	0.390841
28	38.832	115.758	15.867	38.856	116.237	14.013	0.024	0.479	-1.854	1.91503	3.66733
29	40.125	115.57	15.701	40.172	116.192	14.056	0.047	0.622	-1.645	1.75929	3.09512
docked, nitrogen
1	46.412	111.82	13.798
2	46.831	113.261	13.502
3	46.448	114.264	14.594
4	44.987	114.415	14.601
5	44.262	114.308	15.712
6	44.747	114.097	16.835
8	42.893	114.404	15.623
9	42.214	115.544	15.16
10	40.841	115.512	15.077
11	40.075	114.866	16.053
12	38.693	114.929	15.968
13	38.104	115.635	14.922
14	38.856	116.237	14.013
15	40.172	116.192	14.056
17	47.364	111.303	14.881
18	48.216	110.096	14.483
19	49.547	110.221	15.233
20	50.53	109.114	14.844
21	50.608	109.061	13.365
22	49.343	108.867	12.623
23	51.76	109.267	12.726
24	48.462	110.068	12.971
25	52.762	109.533	13.389
26	51.848	109.188	11.199
27	51.458	110.247	10.381
28	51.393	110.058	9
29	51.713	108.831	8.432
30	52.109	107.779	9.258
31	52.18	107.959	10.635
crystal NMN
1	29.393	26.09	-2.418	31.471	25.618	-4.67	2.078	-0.472	-2.252	3.10038	9.61237	0.880681
2	30.356	26.653	-3.581	30.438	26.326	-3.898	0.082	-0.327	-0.317	0.462755	0.214142
3	30.454	25.677	-4.706	29.549	25.323	-3.241	-0.905	-0.354	1.465	1.758	3.09057
4	31.705	26.924	-3.062	31.105	27.302	-2.802	-0.6	0.378	0.26	0.755304	0.570484
5	29.825	28.077	-4.093	29.637	27.187	-4.987	-0.188	-0.89	-0.894	1.27541	1.62668
6	28.749	28.043	-4.999	29.026	28.363	-4.513	0.277	0.32	0.486	0.644457	0.415325
7	27.478	27.925	-4.321	27.713	28.104	-3.966	0.235	0.179	0.355	0.461834	0.213291
8	26.855	29.267	-3.883	26.888	29.368	-3.646	0.033	0.101	0.237	0.259729	0.067459
9	26.518	27.238	-5.244	26.949	27.279	-4.955	0.431	0.041	0.289	0.520541	0.270963
10	26.298	25.865	-4.833	26.855	25.9	-4.516	0.557	0.035	0.317	0.641843	0.411963
11	25.262	28.087	-5.215	25.603	27.964	-5.089	0.341	-0.123	0.126	0.383779	0.147286
12	24.294	27.443	-4.372	24.636	27.226	-4.326	0.342	-0.217	0.046	0.407638	0.166169
13	25.719	29.46	-4.698	25.831	29.396	-4.581	0.112	-0.064	0.117	0.174152	0.030329
14	25.992	30.566	-5.78	26.081	30.5	-5.671	0.089	-0.066	0.109	0.155428	0.024158
15	25.028	30.567	-6.842	25.105	30.487	-6.722	0.077	-0.08	0.12	0.16349	0.026729
16	25.149	31.528	-7.875	25.205	31.445	-7.76	0.056	-0.083	0.115	0.15248	0.02325
17	24.235	31.742	-9.134	24.274	31.645	-9.009	0.039	-0.097	0.125	0.162957	0.026555
18	23.246	30.831	-9.127	23.353	30.666	-9.04	0.107	-0.165	0.087	0.215042	0.046243
19	24.348	32.575	-10.012	24.325	32.52	-9.852	-0.023	-0.055	0.16	0.170745	0.029154
20	26.258	32.554	-7.901	26.305	32.48	-7.804	0.047	-0.074	0.097	0.130744	0.017094
21	27.186	32.469	-6.783	27.247	32.408	-6.697	0.061	-0.061	0.086	0.121811	0.014838
22	27.118	31.517	-5.7	27.2	31.461	-5.609	0.082	-0.056	0.091	0.134689	0.018141
docked NMN
1	25.831	29.396	-4.581
2	25.603	27.964	-5.089
3	26.949	27.279	-4.955
4	27.713	28.104	-3.966
5	26.888	29.368	-3.646
6	26.081	30.5	-5.671
7	25.105	30.487	-6.722
8	25.205	31.445	-7.76
9	26.305	32.48	-7.804
10	27.247	32.408	-6.697
11	27.2	31.461	-5.609
12	24.274	31.645	-9.009
13	24.325	32.52	-9.852
16	23.353	30.666	-9.04
18	24.636	27.226	-4.326
20	26.855	25.9	-4.516
22	29.026	28.363	-4.513
23	29.637	27.187	-4.987
24	30.438	26.326	-3.898
25	29.549	25.323	-3.241
26	31.471	25.618	-4.67
27	31.105	27.302	-2.802

## Sheet: Fig 3 compile
	Percent Activity Values on Compounds for each Trial Run and their Averages
Compounds	Trial 1	Trial 2	Trial 3	Trial 4	Trial 5	Trial 6	Trial Avrg	STDEV
												nsc #
1	82.8836	129.442					106.163	32.922			1	7218
2	140.051	141.413	158.612	163.921	146.989		150.197	10.6015			2	19803
3	83.6425	68.1041					75.8733	10.9873			3	37553
4	76.7707	69.8885					73.3296	4.86645			4	61610
5	73.3137	80.1487					76.7312	4.83307			5	73735
6	81.4261	58.8008					70.1135	15.9985			6	80313
7	85.1836	56.383					70.7833	20.3651			7	84100
8	110.888	73.8878					92.3879	26.1632			8	112125
9	66.9086	12.5725	80.8622	88.2468			62.1475	34.2139			9	117197
10	57.3015	38.1044	63.253	81.7852			60.111	17.9984			10	146771
11	78.4486	65.5209					71.9847	9.14126			11	202386
12	75.7044	82.656					79.1802	4.91556			12	260594
13	76.7655	82.9463					79.8559	4.37051			13	308835
14	72.521	76.4706					74.4958	2.79276			14	319990
15	67.3985	70.3193					68.8589	2.06535			15	345845
16	77.1314	72.36					74.7457	3.37386			16	362639
17	78.455	72.3512					75.4031	4.31604			17	670283
18	61.7356	81.9422	105.82				83.1658	22.0675			18	5157
19	69.242	83.1059	99.5287				83.9589	15.1613			19	6844
20	151.446	138.323	180.205	145.47	154.172	134.732	150.725	16.2399			20	9037
21	68.4365	91.8138	46.8033				69.0179	22.5109			21	19824
22	148.444	164.326	-173.781				46.3295	190.787			22	25457
23	59.4288	90.4494	80.0981				76.6588	15.7937			23	37627
24	86.2688	97.5088	58.571				80.7828	20.0402			24	50654
25	86.4885	116.816	80.4354				94.5799	19.4933			25	60785
26	84.8773	82.8727	85.7712				84.5071	1.48431			26	76747
*27	75.5401	79.7976	84.8513				80.063	4.66126			27	80313
28	85.5097	86.4494					85.9795	0.664496			28	87838
29	86.2425	81.5094					83.876	3.34679			29	96021
30	90.573	108.439					99.506	12.6333			30	97920
31	83.1113	85.5918					84.3515	1.75398			31	127133
32	87.0919	95.163					91.1274	5.70707			32	130847
33	83.7261	76.6381					80.1821	5.01198			33	131467
34	88.6609	84.7086					86.6848	2.79472			34	133075
35	75.9634	119.119	82.6715				92.5847	23.2231			35	142335
36	76.4178	64.59					70.5039	8.3635			36	146557
37	72.8292	87.5403					80.1848	10.4023			37	156565
38	69.529	86.9316					78.2303	12.3055			38	177862
39	81.3201	57.4293					69.3747	16.8933			39	204232
40	84.2999	63.7666					74.0332	14.5193			40	263220
41	77.0349	71.6091					74.322	3.83662			41	292140
42	95.2196	90.5106					92.8651	3.32981			42	295486
43	82.9457	67.7411					75.3434	10.7513			43	324623
44	91.2145	90.2269					90.7207	0.698303			44	327702
45	75.8398	82.3144					79.0771	4.57825			45	332670
46	75.2584	80.4367					77.8475	3.6616			46	338042
*47	72.9694	86.4192					79.6943	9.51043			47	362639
48	96.2882	92.0961					94.1921	2.96429			48	372275
49	81.7031	101.397					91.5502	13.926			49	400770
50	68.6026	121.004					94.8035	37.0536			50	637359
51	140.786	100.589					120.688	28.4236			51	637578
52	109.738	80.2974					95.0177	20.8176			52	665497
*53	Repeat of # 18										53	5157
54	80.3903	86.5565					83.4734	4.36013			54	5856
55	64.746	76.1697					70.4578	8.07776			55	13487
56	74.6592	80.6613					77.6602	4.2441			56	19061
57	104.774	73.3313					89.0526	22.2334			57	30663
58	67.2159	71.4598	89.079				75.9182	11.5934			58	33575
59	91.8462	82.7511					87.2986	6.43121			59	37168
60	105.408	81.2783					93.3432	17.0623			60	44584
61	93.2826	85.9084					89.5955	5.21434			61	50561
62	97.5843	84.2016					90.8929	9.46302			62	70931
63	76.2959	59.2782					67.787	12.0334			63	70139
64	89.8339	70.1055					79.9697	13.9501			64	107679
65	79.6391	105.077					92.3578	17.987			65	116640
66	74.9064	76.2691					75.5878	0.963624			66	116709
*67*	69.2543						69.2543	#DIV/0!			67	122819
68	85.0868	73.4085					79.2477	8.25779			68	123527
*69	Repeat of # 31										69	127133
70	95.1311	78.7268					86.929	11.5996			70	137112
71	95.1651	73.7712					84.4681	15.1278			71	153391
72	100.136	92.9971					96.5666	5.04813			72	158959
73	104.733	92.8012					98.7669	8.43688			73	214029
74	121.893	100.343					111.118	15.2384			74	217697
75	80.4114	75.3754					77.8934	3.56098			75	227186
76	71.0088	70.6707					70.8397	0.239104			76	295358
77	71.2713	51.0691	82.0386				68.1263	15.7224			77	309892
78	67.968	48.7527	88.9256				68.5488	20.0928			78	321496
79	84.9349	59.7648	108.926				84.5418	24.5828			79	326375
80	81.8318	47.4697	93.4986				74.2667	23.9288			80	331968
81	91.9419	55.7377	97.0248				81.5681	22.5137			81	343256
82	93.4935	63.685	78.8868	87.438			80.8758	12.9325			82	359472
83	77.3774	78.7518					78.0646	0.97183			83	371178
84	74.024	76.122					75.073	1.48351			84	371765
85	87.7878	69.4951					78.6414	12.9349			85	372499
86	91.4915	71.5989					81.5452	14.0662			86	401077
87	51.8583	75.2134					63.5359	16.5145			87	601359
88	51.7532	80.1484					65.9508	20.0785			88	636734
89	71.8738	77.7684					74.8211	4.1681			89	637827
*90	Repeat of # 17										90	670283
91	91.577	88.6737					90.1253	2.05295			91	679525
92	78.7755	93.9368					86.3562	10.7207			92	689002

## Sheet: Fig 4b 1 
	1		2	3	4	5	6	7	8	9	10	11	12
A	142		142	163	146	144	138	1057	1034	910	937	913	980	360/40,545/40
B	10340		9956	9784	7585	8614	8441	6469	6171	6720	4980	5393	5017	360/40,545/40
C	5447		5162	4990	3765	3757	3565	4050	3741	3911	2213	2332	1873	360/40,545/40
D	2171		2114	2099	739	785	786	1678	1850	1836	555	519	530	360/40,545/40
E	1798		1682	1643	403	455	445	1705	1547	1517	367	352	345	360/40,545/40
F	1411		1566	1461	294	304	320	1394	1389	1156	325	302	298	360/40,545/40
G	1337		1401	1329	249	223	257	1211	1263	1171	193	199	197	360/40,545/40
H	759		900	829	166	180	187	776	813	150	143	138	840	360/40,545/40
	1		2	3	4	5	6	7	8	9	10	11	12
A	Fo A		Fo B	Fo C	Fo D	Fo E	Fo F	F100 A	F100 B	F100 C	F100 D	F100 E	F100 F
B	(200) A		(200) B	(200) C	Fco (200) A	Fco (200) B	Fco (200) C	(100) A	(100) B	(100) C	Fco (100) A	Fco (100) B	Fco (100) C
C	(75) A		(75) B	(75) C	Fco (75) A	Fco (75) B	Fco (75) C	(50) B	(50) B	(50)C	Fco (50) A	Fco (50) B	Fco (50) C
D	(20) A		(20) B	(20) C	Fco (20) A	Fco (20) B	Fco (20) C	(12) B	(12) B	(12)C	Fco (12) A	Fco (12) B	Fco (12) C
E	(10) B		(10) B	(10)C	Fco (10) A	Fco (10) B	Fco (10) C	(8) B	(8) B	(8)C	Fco (8) A	Fco (8) B	Fco (8) C
F	(6) B		(6) B	(6)C	Fco (6) A	Fco (6) B	Fco (6) C	(5.3) B	(5.3) B	(5.3) C	Fco (5.3) A	Fco (5.3) B	Fco (5.3) C
G	(4) B		(4) B	(4)C	Fco (4) A	Fco (4) B	Fco (4) C	(2) B	(2) B	(2)C	Fco (2) A	Fco (2) B	Fco (2) C
H	(1) B		(1) B	(1)C	Fco (1) A	Fco (1) B	Fco (1) C	(.1) B	(.1) B	(.1)C	Fco (.1) A	Fco (.1) B	Fco (.1) C
						Avrg F-BKGD	STDEV	Activity	% Activity
Stock	F100/Fo		915	892	747	826	68.188	1	100		log (final conc)
			791	769	842
10.0 mM	200	2.30103	2755	1342	1343	1813.33	815.507	2.19532	219.532		2.30103
5.0 mM	100	2	1489	778	1703	1323.33	484.242	1.6021	160.21		2
3.75 mM	75	1.87506	1682	1405	1425	1504	154.477	1.82082	182.082		1.87506
2.50 mM	50	1.69897	1837	1409	2038	1761.33	321.254	2.13236	213.236		1.69897
1.0 mM	20	1.30103	1432	1329	1313	1358	64.5833	1.64407	164.407		1.30103
0.6 mM	12	1.07918	1123	1331	1306	1253.33	113.562	1.51735	151.735		1.07918
0.5 mM	10	1	1395	1227	1198	1273.33	106.359	1.54157	154.157		1
0.4 mM	8	0.90309	1338	1195	1172	1235	89.9389	1.49516	149.516		0.90309
0.3 mM	6	0.778151	1117	1262	1141	1173.33	77.7196	1.4205	142.05		0.778151
0.265 mM	5.3	0.724276	1069	1087	858	1004.67	127.336	1.2163	121.63		0.724276
0.2 mM	4	0.60206	1088	1178	1072	1112.67	57.1431	1.34705	134.705		0.60206
0.1 mM	2	0.30103	1018	1064	974	1018.67	45.0037	1.23325	123.325		0.30103
0.05 mM	1	0	593	720	642	651.667	64.0495	0.788943	78.8943		0
0.005 mM	0.1	-1	633	675		654	29.6985	0.791768	79.1768		-1

## Sheet: Fig 4b 2
	1	2	3	4	5	6	7	8	9	10	11	12
A	163	151	172	958	959	979	16154	13702	13760	13195	12256	13907	360/40,545/40
B	9639	10125	10357	9235	9155	9331	8904	8857	8828	7231	7697	8793	360/40,545/40
C	7023	6797	6170	4855	4560	4647	2527	2412	2500	1377	1156	1460	360/40,545/40
D	2155	2365	1932	849	874	771	2185	1922	2029	677	644	655	360/40,545/40
E	1871	1758	1776	535	487	548	1549	1578	1679	415	416	446	360/40,545/40
F	1328	1497	1489	436	395	423	1398	1335	1411	1293	332	348	360/40,545/40
G	1080	959	1110	249	248	267	752	848	717	155	149	172	360/40,545/40
H	993	935	836	213	198	198	168	168	166	928	950	921	360/40,545/40
	1	2	3	4	5	6	7	8	9	10	11	12
A	Fo A	Fo B	Fo C	F100 A	F100 B	F100 C	(200) A	(200) B	(200) C	Fco (200) A	Fco (200) B	Fco (200) C
B	(100) A	(100) B	(100) C	Fco (100) A	Fco (100) B	Fco (100) C	(75) A	(75) B	(75) C	Fco (75) A	Fco (75) B	Fco (75) C
C	(50) B	(50) B	(50)C	Fco (50) A	Fco (50) B	Fco (50) C	(20) A	(20) B	(20) C	Fco (20) A	Fco (20) B	Fco (20) C
D	(12) B	(12) B	(12)C	Fco (12) A	Fco (12) B	Fco (12) C	(10) B	(10) B	(10)C	Fco (10) A	Fco (10) B	Fco (10) C
E	(8) B	(8) B	(8)C	Fco (8) A	Fco (8) B	Fco (8) C	(6) B	(6) B	(6)C	Fco (6) A	Fco (6) B	Fco (6) C
F	(5.3) B	(5.3) B	(5.3) C	Fco (5.3) A	Fco (5.3) B	Fco (5.3) C	(4) B	(4) B	(4)C	Fco (4) A	Fco (4) B	Fco (4) C
G	(2) B	(2) B	(2)C	Fco (2) A	Fco (2) B	Fco (2) C	(1) B	(1) B	(1)C	Fco (1) A	Fco (1) B	Fco (1) C
H	(.1) B	(.1) B	(.1)C	Fco (.1) A	Fco (.1) B	Fco (.1) C	Fo D	Fo E	Fo F	F100 D	F100 E	F100 F
					Avrg F-BKGD	STDEV	Activity	% Activity
Stock	F100/Fo	795	808	807	784.5	23.0022	1	100		log (final conc)
		760	782	755
10.0 mM	200	2959	1446	-147	1419.33	1553.17	1.80922	180.922
5.0 mM	100	404	970	1026	800	344.087	1.01976	101.976		2
3.75 mM	75	1673	1160	35	956	837.838	1.21861	121.861		1.87506
2.50 mM	50	2168	2237	1523	1976	393.824	2.5188	251.88		1.69897
1.0 mM	20	1150	1256	1040	1148.67	108.006	1.4642	146.42		1.30103
0.6 mM	12	1306	1491	1161	1319.33	165.404	1.68175	168.175		1.07918
0.5 mM	10	1508	1278	1374	1386.67	115.522	1.76758	176.758		1
0.4 mM	8	1336	1271	1228	1278.33	54.3722	1.62949	162.949		0.90309
0.3 mM	6	1134	1162	1233	1176.33	51.0327	1.49947	149.947		0.778151
0.265 mM	5.3	892	1102	1066	1020	112.303	1.30019	130.019		0.724276
0.2 mM	4	1058	1003	1063	1041.33	33.2916	1.32738	132.738		0.60206
0.1 mM	2	831	711	843	795	72.9931	1.01338	101.338		0.30103
0.05 mM	1	597	699	545	613.667	78.3411	0.782239	78.2239		0
0.005 mM	0.1	780	737	638	718.333	72.8171	0.915658	91.5658		-1

## Sheet: Fig 4b 3
	1	2	3	4	5	6	7	8	9	10	11	12
A	159	164	146	887	1014	785	20423	19990	16001	19703	18581	18771	360/40,545/40
B	14361	15156	13325	12417	12058	11834	11214	12170	12126	10369	9810	10242	360/40,545/40
C	8902	9377	9266	6896	8178	7030	4279	4345	4137	2421	2477	3039	360/40,545/40
D	2380	2564	2637	1017	1183	963	2791	2581	2231	798	792	894	360/40,545/40
E	2127	2179	2275	571	682	584	1944	1938	1828	517	722	552	360/40,545/40
F	650	498	523	1855	1699	1770	1760	1413	1617	476	407	422	360/40,545/40
G	1191	1080	1228	306	283	282	968	932	928	232	217	233	360/40,545/40
H	832	760	705	160	165	169	140	145	150	838	919	836	360/40,545/40
	1	2	3	4	5	6	7	8	9	10	11	12
A	Fo A	Fo B	Fo C	F100 A	F100 B	F100 C	(200) A	(200) B	(200) C	Fco (200) A	Fco (200) B	Fco (200) C
B	(100) A	(100) B	(100) C	Fco (100) A	Fco (100) B	Fco (100) C	(75) A	(75) B	(75) C	Fco (75) A	Fco (75) B	Fco (75) C
C	(50) A	(50) B	(50) C	Fco (50) A	Fco (50) B	Fco (50) C	(20) A	(20) B	(20) C	Fco (20) A	Fco (20) B	Fco (20) C
D	(12) A	(12) B	(12) C	Fco (12) A	Fco (12) B	Fco (12) C	(10) A	(10) B	(10)C	Fco (10) A	Fco (10) B	Fco (10) C
E	(8) A	(8) B	(8) C	Fco (8) A	Fco (8) B	Fco (8) C	(6) A	(6) B	(6) C	Fco (6) A	Fco (6) B	Fco (6) C
F	Fco (5.3) A	Fco (5.3) B	Fco (5.3) C	(5.3) A	(5.3) B	(5.3) C	(4) A	(4) B	(4) C	Fco (4) A	Fco (4) B	Fco (4) C
G	(2) A	(2) B	(2) C	Fco (2) A	Fco (2) B	Fco (2) C	(1) A	(1) B	(1) C	Fco (1) A	Fco (1) B	Fco (1) C
H	(.1) A	(.1) B	(.1) C	Fco (.1) A	Fco (.1) B	Fco (.1) C	Fo D	Fo E	Fo F	F100 D	F100 E	F100 F
					Avrg F-BKGD	STDEV	Activity	% Activity
Stock	F100/Fo	728	850	639	729.167	74.2655	1	100		log (final conc)
		698	774	686
10.0 mM	200	720	1409	-2770	-213.667	2240.49	-0.29303	-29.3029
5.0 mM	100	1944	3098	1491	2177.67	828.591	2.98651	298.651		2
3.75 mM	75	845	2360	1884	1696.33	774.739	2.3264	232.64		1.87506
2.50 mM	50	2006	1199	2236	1813.67	544.597	2.48731	248.731		1.69897
1.0 mM	20	1858	1868	1098	1608	441.701	2.20526	220.526		1.30103
0.6 mM	12	1363	1381	1674	1472.67	174.592	2.01966	201.966		1.07918
0.5 mM	10	1993	1789	1337	1706.33	335.722	2.34011	234.011		1
0.4 mM	8	1556	1497	1691	1581.33	99.4502	2.16869	216.869		0.90309
0.3 mM	6	1427	1216	1276	1306.33	108.721	1.79154	179.154		0.778151
0.264 mM	5.3	1205	1201	1247	1217.67	25.482	1.66994	166.994		0.724276
0.2 mM	4	1284	1006	1195	1161.67	141.966	1.59314	159.314		0.60206
0.1 mM	2	885	797	946	876	74.9066	1.20137	120.137		0.30103
0.05 mM	1	736	715	695	715.333	20.502	0.981029	98.1029		0
0.005 mM	0.1	672	595	536	601	68.1982	0.824229	82.4229		-1

## Sheet: Fig 5 1
	1	2	3	4	5	6	7	8	9	10	11	12
A	8461	8395	8803	199	189	181	17445	17064	17682				360/40,460/40
B	8895	8325	9217	177	180	168	15150	15278	14869				360/40,460/40
C	7387	7714	7483	399	403	398	12100	11795	11683				360/40,460/40
D	4796	5089	4618	442	403	398	7183	7675	7142				360/40,460/40
E	3206	3166	3115				4415	4375	4475				360/40,460/40
F	943	965	1013				1170	1272	1232				360/40,460/40
G	684	632	605				866	852	843				360/40,460/40
H	237	233	244				451	456	474				360/40,460/40
DMSO added								20uM compound added
Stock, uM	[NAM], uM	Replicate 1	Replicate 2	Replicate 3	average	stdev		Stock, uM	[NAM], uM	replicate 1	replicate 2	replicate 3	average	stdev
278	50	8284	8215	8635	8378	225.227		278	50	17003	16661	17284	16982.7	311.997
139	25	8718	8145	9049	8637.33	457.367		139	25	14708	14875	14471	14684.7	203.008
69.5	12.5	7210	7534	7315	7353	165.309		69.5	12.5	11658	11392	11285	11445	192.065
27.8	5	4619	4909	4450	4659.33	232.143		27.8	5	6741	7272	6744	6919	305.711
13.9	2.5	3029	2986	2947	2987.33	41.0163		13.9	2.5	3973	3972	4077	4007.33	60.3352
2.78	0.5	766	785	845	798.667	41.2351		2.78	0.5	728	869	834	810.333	73.4189
1.39	0.25	507	452	437	465.333	36.8556		1.39	0.25	424	449	445	439.333	13.4288
0.278	0.05	60	53	76	63	11.7898		0.278	0.05	9	53	76	46	34.0441
0.0278	0.005	22	9	13	14.6667	6.65833		0.0278	0.005	-43	0	0	-14.3333	24.8261

[truncated: 9 more sheets: Fig 5 2, Fig 5 3, Fig 6b 1, Fig 6b 2, Fig 6b 3, Fig 8 Compiled, Fig 9 1, Fig 9 2, Fig 9 3]
